# Supplementary material for: The influence of variations in background noise on Florida manatee (Trichechus manatus latirostris) detection of boat noise and vocalizations
Source: PLoS One. 2022 May 18;17(5):e0268513. doi: 10.1371/journal.pone.0268513 (PMC9116681; doi:10.1371/journal.pone.0268513)
Supplement: S1 Data — (CSV) [file pone.0268513.s001.csv]

CF_500	CF_1000	CF_2000	CF_4000	CF_8000	1-20K	Location	Date_UTC
95.29411171	92.56237964	93.3894536	99.91237966	98.99073455	107.2335234	BH	2/16/2020 0:00
95.25413755	92.56023079	94.70239001	100.9563192	97.45252471	107.9853228	BH	2/16/2020 0:05
95.31457992	94.23188004	94.84636965	108.2182432	101.1795614	114.537069	BH	2/16/2020 0:10
95.20698043	92.72795985	99.7928498	102.1706422	101.1564516	110.4114414	BH	2/16/2020 0:15
95.22266483	93.09391531	100.8830056	103.2112738	101.4684831	110.8186589	BH	2/16/2020 0:20
95.88615634	101.4249648	105.76128	101.7729284	99.16571714	111.5334776	BH	2/16/2020 0:25
97.04208853	110.1114375	113.4820144	115.8352858	111.1780603	123.4286619	BH	2/16/2020 0:30
95.40717136	98.35782392	98.12487997	102.4756498	100.9208521	110.0764971	BH	2/16/2020 0:35
95.42769996	94.22015588	95.44496992	98.3486369	98.91557112	106.4104255	BH	2/16/2020 0:40
95.70578832	94.41241879	96.25158923	107.0038519	101.2345478	112.3837734	BH	2/16/2020 0:45
101.959894	102.5929988	102.6257286	110.7661758	112.8534161	121.9039019	BH	2/16/2020 0:50
101.0783905	99.21885488	99.98766955	106.3683245	103.6246623	111.8483585	BH	2/16/2020 0:55
95.0044026	92.849714	93.67524107	100.4947649	97.15617201	106.3874015	BH	2/16/2020 1:00
97.025815	94.00091767	97.98068553	102.2713424	104.4272735	114.3495694	BH	2/16/2020 1:05
95.68270159	94.23439594	97.39129833	104.9012916	100.1329914	109.7154866	BH	2/16/2020 1:10
95.57412339	93.59811674	96.96417199	104.6563771	103.1926706	111.1888129	BH	2/16/2020 1:15
95.28362592	92.48930388	92.55125526	99.82538195	97.08845443	106.7338163	BH	2/16/2020 1:20
95.66319375	93.47995203	93.2285529	100.9866184	99.01883378	106.4584053	BH	2/16/2020 1:25
94.72602617	92.45223167	95.08510797	103.091301	101.1298488	109.6322726	BH	2/16/2020 1:30
96.11847421	99.57133014	109.2899336	112.7307547	107.6018143	118.0398292	BH	2/16/2020 1:35
94.42101166	92.53270572	98.28760233	106.1054093	102.2661857	112.1662046	BH	2/16/2020 1:40
95.91418504	93.42666211	97.24367468	102.122279	101.2339881	108.95042	BH	2/16/2020 1:45
96.85313243	96.05434396	94.18307171	98.26680613	96.12292275	106.2416735	BH	2/16/2020 1:50
100.2322669	109.595984	114.553322	119.6657558	116.7867032	127.1114204	BH	2/16/2020 1:55
97.61811977	117.2721621	110.2065707	114.5514847	105.3987628	123.9061442	BH	2/16/2020 2:00
96.79019202	94.90589484	94.0801913	102.2151514	102.4085155	109.7249354	BH	2/16/2020 2:05
99.18774844	99.84903055	106.2852676	104.2618697	103.5462032	114.1771745	BH	2/16/2020 2:10
95.60812215	94.16857001	100.1988615	104.600231	102.8931142	112.1806843	BH	2/16/2020 2:15
97.77458532	96.50385247	95.50295218	100.331863	101.0543556	108.4404682	BH	2/16/2020 2:20
95.00448283	92.97383013	99.81561571	107.6348381	104.3986386	113.5307672	BH	2/16/2020 2:25
95.87005949	94.12733161	102.3941834	103.966347	106.5943716	114.3449242	BH	2/16/2020 2:30
96.08097304	94.25677336	100.5250587	104.1309886	104.5063529	111.8722726	BH	2/16/2020 2:35
96.01190265	96.27773719	95.60408415	102.2208159	102.3106021	110.0281538	BH	2/16/2020 2:40
95.66656297	92.9394072	92.78314851	100.0241446	98.57273943	106.6668812	BH	2/16/2020 2:45
95.93124263	95.84807602	92.77362316	98.25663302	96.41497577	106.053998	BH	2/16/2020 2:50
95.53666297	94.32022442	100.6039616	112.7258455	109.3952539	116.7879307	BH	2/16/2020 2:55
96.590653	95.16243774	98.198824	112.6276336	113.3232289	118.9893888	BH	2/16/2020 3:00
96.2034404	93.63608222	97.72246983	106.1998173	109.9432702	115.3814719	BH	2/16/2020 3:05
95.26667155	92.96633936	93.2072499	101.7533663	100.7079826	108.4710765	BH	2/16/2020 3:10
96.12806067	94.40857093	105.3735709	111.1562295	111.5994618	117.6220844	BH	2/16/2020 3:15
94.88960904	92.47427106	90.55741013	98.94135198	97.67052155	104.9349154	BH	2/16/2020 3:20
95.29166301	92.30260893	93.52292607	100.7914074	101.1958512	108.1682782	BH	2/16/2020 3:25
96.7077063	95.45078254	93.1397081	98.31889395	99.1995529	106.6922543	BH	2/16/2020 3:30
94.77244629	93.72474135	99.00459918	103.8088043	101.2131281	110.6539988	BH	2/16/2020 3:35
97.84723989	95.42299303	100.9591481	106.4375795	103.7418196	113.0830023	BH	2/16/2020 3:40
95.24312414	92.39252118	91.95044561	99.86695051	98.50610704	106.6190996	BH	2/16/2020 3:45
95.757378	92.93666388	97.38233468	105.0120991	103.1404483	111.2367419	BH	2/16/2020 3:50
95.21611504	92.50129732	92.40052917	97.31742657	97.36926277	105.4545162	BH	2/16/2020 3:55
94.84111044	92.96640563	98.56896344	104.69123	104.8781491	112.8143652	BH	2/16/2020 4:00
97.17047055	118.3156413	116.1846143	116.9095094	109.7761901	125.893834	BH	2/16/2020 4:05
95.91245395	93.8212406	99.51778221	106.6532132	102.7402883	112.0452627	BH	2/16/2020 4:10
95.34300384	92.44779408	93.09542672	100.433729	106.3417459	110.8276925	BH	2/16/2020 4:15
95.22746803	93.00468773	94.60293524	101.3112909	102.7280368	110.4576056	BH	2/16/2020 4:20
97.30979087	96.67058935	95.91499389	95.20310371	95.62358104	105.6382521	BH	2/16/2020 4:25
95.08434435	92.39044601	95.17911477	108.5196779	113.140742	119.3278077	BH	2/16/2020 4:30
95.45383537	92.5621158	91.76345596	98.21535698	98.58199842	106.1810116	BH	2/16/2020 4:35
95.49440448	92.5297057	93.58482272	103.0525749	105.0120949	110.5921733	BH	2/16/2020 4:40
95.15993495	97.53078805	109.3407112	113.2930827	107.9998083	121.5511487	BH	2/16/2020 4:45
95.20377697	92.51591746	93.92360022	103.6371067	99.75392584	109.1799098	BH	2/16/2020 4:50
95.46810768	92.99477939	96.81714353	101.0703014	98.15048788	107.6340291	BH	2/16/2020 4:55
95.18918545	93.33451055	95.54731282	103.3859004	98.09505469	109.5393857	BH	2/16/2020 5:00
95.31215289	92.86228799	99.27117176	107.9162027	105.3462659	112.7971625	BH	2/16/2020 5:05
95.07270656	92.26647524	94.40314372	102.827492	102.36337	109.763699	BH	2/16/2020 5:10
95.30648632	92.41838059	91.27994254	95.39646496	94.18846013	103.4052007	BH	2/16/2020 5:15
95.32759827	95.80493783	105.8863381	108.0961269	104.6388968	115.8969793	BH	2/16/2020 5:20
95.04532762	92.17720483	94.26645508	104.6127431	107.5687299	114.0584832	BH	2/16/2020 5:25
95.07634233	91.5196621	90.89349247	103.2296187	95.48943714	108.9923464	BH	2/16/2020 5:30
95.16641783	92.55518676	92.86286008	100.8265238	109.4123427	113.3819396	BH	2/16/2020 5:35
95.35120328	93.79503685	95.02017967	104.2893163	101.523779	110.7771129	BH	2/16/2020 5:40
95.26943614	92.59430135	94.76396108	104.1671526	101.678046	110.4246173	BH	2/16/2020 5:45
95.21782839	93.77583443	108.8827268	106.0468001	108.6461162	116.6640866	BH	2/16/2020 5:50
95.20149849	94.2573165	109.2683738	105.4322751	111.5615006	117.6837768	BH	2/16/2020 5:55
95.74159234	100.5639242	100.8521288	107.1433145	110.9789214	117.4144764	BH	2/16/2020 6:00
95.08192456	92.72270416	103.4637302	108.4300419	109.5892264	117.0466914	BH	2/16/2020 6:05
94.91005974	92.00546205	92.75578045	103.6676022	102.8567595	110.3007847	BH	2/16/2020 6:10
95.31199442	95.24792616	106.8618114	114.8794864	110.0476961	119.8461525	BH	2/16/2020 6:15
95.30443176	92.39446836	94.82870583	107.165411	104.564404	112.8633744	BH	2/16/2020 6:20
95.75397653	102.992107	118.2821252	115.8126753	117.111111	127.2155606	BH	2/16/2020 6:25
95.27392026	92.34010039	94.14130675	103.0817443	104.6338508	111.5349476	BH	2/16/2020 6:30
95.26258223	93.1173242	101.0363145	106.7222455	105.5648563	113.8189038	BH	2/16/2020 6:35
95.10097091	93.24699246	100.9034321	106.4748034	102.0589103	113.582731	BH	2/16/2020 6:40
95.40695779	92.47695352	90.69648362	97.05062716	97.35357678	104.9696787	BH	2/16/2020 6:45
95.36378363	94.66625375	96.10519901	105.1473227	103.1273146	111.6457921	BH	2/16/2020 6:50
95.32529129	92.36562977	92.44665022	102.59691	100.126006	108.6252609	BH	2/16/2020 6:55
95.18559554	92.23473045	93.21994761	100.190923	101.4692598	109.8041058	BH	2/16/2020 7:00
95.23335602	92.47333281	95.02328778	105.206572	101.201291	110.6109314	BH	2/16/2020 7:05
95.30561663	93.50873792	93.60869094	102.3739001	99.84704938	108.3749463	BH	2/16/2020 7:10
95.31836451	92.39598358	90.03254709	94.80957186	98.08143305	104.2588358	BH	2/16/2020 7:15
95.21820129	93.05934691	98.88648806	101.2423862	97.7198482	108.2582818	BH	2/16/2020 7:20
95.22698121	106.4604512	120.4957456	119.9661098	117.3000664	128.1495793	BH	2/16/2020 7:25
95.2265127	93.39559295	98.96433604	105.604952	107.5711768	115.4163716	BH	2/16/2020 7:30
99.19731658	116.7267297	119.4628651	122.1216898	117.1253571	129.8388447	BH	2/16/2020 7:35
95.34912229	92.79596369	95.27361708	105.1476769	106.6144219	113.461701	BH	2/16/2020 7:40
95.33931394	94.46674462	105.5920035	110.6976298	109.6997958	118.3288966	BH	2/16/2020 7:45
94.79527017	91.8382525	90.75550343	100.1384898	98.0331627	106.9472993	BH	2/16/2020 7:50
95.27484202	92.65778004	92.49264231	102.2013246	100.1928805	107.7009036	BH	2/16/2020 7:55
95.45365354	105.65872	119.3243267	108.6430791	115.3817494	124.9783697	BH	2/16/2020 8:00
95.181668	92.23722532	90.40745439	97.5936854	97.09127313	104.6712137	BH	2/16/2020 8:05
95.19646455	92.27065185	92.38657972	99.88483423	97.71757427	106.9745265	BH	2/16/2020 8:10
95.13522655	93.67131645	99.4294183	105.7516365	104.2452957	112.914839	BH	2/16/2020 8:15
95.33095743	92.57226282	96.5978998	103.7119101	102.1111515	110.3068413	BH	2/16/2020 8:20
95.06399909	93.17664395	95.50002609	102.2346263	102.914177	112.4800253	BH	2/16/2020 8:25
95.73583974	94.26860261	99.90717836	100.7592931	98.85006838	108.1949802	BH	2/16/2020 8:30
95.39979569	92.38432011	90.97466484	99.30038152	99.35202522	107.5690242	BH	2/16/2020 8:35
95.23717487	92.43736607	93.52463384	103.7219058	103.0795683	109.536187	BH	2/16/2020 8:40
95.20912963	92.45209779	93.22651541	104.0709167	104.6560827	112.2364973	BH	2/16/2020 8:45
95.1066736	92.36014647	91.89487413	98.9627401	98.7903733	106.0335069	BH	2/16/2020 8:50
95.19582864	95.18653714	100.3089125	106.3714218	105.7256232	113.4322296	BH	2/16/2020 8:55
95.1661309	92.49356669	91.44483648	99.04999122	96.75014196	107.5788218	BH	2/16/2020 9:00
95.14598568	92.44175378	95.17618076	100.859166	104.8102847	113.794179	BH	2/16/2020 9:05
95.22695876	92.21912541	90.48272561	99.72264739	98.24273402	106.65341	BH	2/16/2020 9:10
95.24239329	92.84659274	93.33132579	103.6646339	101.8741205	110.2953388	BH	2/16/2020 9:15
95.37619615	92.46844254	94.35785359	98.40037153	97.6082023	105.4506824	BH	2/16/2020 9:20
95.03488466	93.46108628	100.5102075	103.6765329	103.6771849	111.8458318	BH	2/16/2020 9:25
95.38436214	94.49416832	97.62917355	105.6788403	106.0532661	113.8752426	BH	2/16/2020 9:30
95.47089653	92.58174085	90.32638765	96.95957027	96.98770936	104.82728	BH	2/16/2020 9:35
95.80616254	101.3855072	113.1726398	121.3938092	114.6540761	126.1439189	BH	2/16/2020 9:40
95.03303019	92.04391985	90.49366592	100.9088331	100.5090617	107.114633	BH	2/16/2020 9:45
95.12655822	92.53752367	97.46374469	102.5515317	103.53346	112.5298244	BH	2/16/2020 9:50
94.93029696	92.52864779	102.5495182	107.2622341	108.2888824	114.30956	BH	2/16/2020 9:55
95.04172383	92.20496754	92.83434936	96.57006356	96.65482442	104.9713034	BH	2/16/2020 10:00
95.53477973	93.90529667	97.71323355	104.8411709	104.6466368	111.3084888	BH	2/16/2020 10:05
95.19149843	93.78358653	94.81198415	105.7097447	102.6320978	110.6146656	BH	2/16/2020 10:10
95.61806482	93.45297678	98.2358356	105.8349215	103.7635843	113.2515731	BH	2/16/2020 10:15
95.36709618	92.55408091	92.49518274	104.9059918	106.5605013	112.3758483	BH	2/16/2020 10:20
95.35537115	93.27018457	96.25209958	105.9719825	104.0048474	112.1581151	BH	2/16/2020 10:25
95.3863232	92.61081257	91.07541502	105.3323062	100.4810841	110.3104208	BH	2/16/2020 10:30
107.3782401	119.0380411	126.138815	126.0881388	127.4097567	136.2917837	BH	2/16/2020 10:35
95.7910755	95.38536166	100.3846491	104.6431328	101.7050092	111.9890564	BH	2/16/2020 10:40
95.26350165	101.7717063	105.9910972	115.5658514	111.1173109	120.6800767	BH	2/16/2020 10:45
94.94857801	92.10072905	96.96305105	101.7704117	100.8862527	107.8599471	BH	2/16/2020 10:50
96.97916819	113.4944145	119.4114715	112.8862717	116.5176061	126.5031452	BH	2/16/2020 10:55
95.51050625	98.90682711	105.9497925	104.25189	107.2753867	114.7360196	BH	2/16/2020 11:00
95.13897663	93.17675832	95.40453285	106.9252033	104.5787923	112.2460073	BH	2/16/2020 11:05
95.06135554	92.96080565	99.79837907	110.2853635	112.9202355	118.8468956	BH	2/16/2020 11:10
94.99067373	92.28604171	93.68148949	103.7307908	103.5864326	110.5150166	BH	2/16/2020 11:15
95.68624361	96.91711664	95.53713834	104.5185837	102.8615032	110.759306	BH	2/16/2020 11:20
94.45391965	91.74146035	92.05876099	102.8735978	102.095256	109.3269025	BH	2/16/2020 11:25
95.60544951	93.11268472	94.06354223	104.7301669	103.2771226	111.5121669	BH	2/16/2020 11:30
95.87760665	93.93556892	94.65707425	103.6420891	104.9023789	112.5274431	BH	2/16/2020 11:35
95.00712822	93.32422195	100.3993083	107.1552519	104.4830973	113.1974701	BH	2/16/2020 11:40
94.71324363	93.97562322	95.21867945	106.0076338	101.6482348	112.1853595	BH	2/16/2020 11:45
95.71226136	96.17314724	99.51201117	105.9772168	103.8291174	111.3296577	BH	2/16/2020 11:50
95.06874296	94.44743766	102.7402277	110.9073645	112.0493764	119.2420269	BH	2/16/2020 11:55
95.30210572	106.2458161	114.9834343	111.4905605	108.0873153	120.6586029	BH	2/16/2020 12:00
95.49827358	97.25470792	104.8785181	112.4678426	111.4758504	121.224751	BH	2/16/2020 12:05
95.21811613	92.85444785	98.86417322	108.2802089	105.0659852	114.7813923	BH	2/16/2020 12:10
95.25731222	92.81233961	98.59141697	107.0310243	103.0904683	111.8754964	BH	2/16/2020 12:15
94.90061706	97.68117692	99.46371795	108.2358714	105.1095809	114.8792003	BH	2/16/2020 12:20
95.12227711	92.48289034	91.01320686	102.1928014	101.5488332	108.8348145	BH	2/16/2020 12:25
95.01568096	94.20217767	93.67319579	105.2449235	101.5482456	110.8204595	BH	2/16/2020 12:30
96.49933596	98.72514024	99.95882824	107.9564148	110.3909907	117.227511	BH	2/16/2020 12:35
95.64420244	94.03167952	92.81942409	98.43096303	97.40216712	105.7804081	BH	2/16/2020 12:40
95.44738701	102.2604491	93.98118864	103.6874878	100.8437908	110.7364237	BH	2/16/2020 12:45
95.29881319	100.180038	109.8562239	108.9617707	110.4800355	118.0836378	BH	2/16/2020 12:50
95.85114501	93.52098587	93.348133	101.9988821	100.9532282	108.7209236	BH	2/16/2020 12:55
95.66330327	93.97812021	101.068657	105.7328943	103.5188694	112.2368916	BH	2/16/2020 13:00
95.30280055	93.31098611	90.51423335	100.8549046	104.5917188	109.883789	BH	2/16/2020 13:05
95.26648006	92.6462631	91.12937941	98.75094834	97.71317481	106.7041394	BH	2/16/2020 13:10
95.37933529	94.36499498	93.34623878	107.0065364	105.1193486	114.7326506	BH	2/16/2020 13:15
95.25888167	93.33188947	95.41763604	108.1975717	103.7150609	112.7546328	BH	2/16/2020 13:20
95.42030925	96.74305196	89.17614359	101.3540643	100.9033285	108.821239	BH	2/16/2020 13:25
94.89319248	92.48207152	94.59239717	103.0093899	102.0038701	110.0881648	BH	2/16/2020 13:30
95.27636816	94.01618872	90.25540663	97.03038881	98.3253317	106.6783421	BH	2/16/2020 13:35
95.58535967	93.57575329	90.12408028	97.57188133	96.52110854	105.0375305	BH	2/16/2020 13:40
95.89628426	94.04683811	90.44638647	99.31141681	101.3895842	108.1797399	BH	2/16/2020 13:45
95.00143196	93.43234488	89.34291901	99.12994512	98.60486818	105.9972802	BH	2/16/2020 13:50
95.65405777	94.39638032	91.05717054	96.55936664	95.76984635	104.5601812	BH	2/16/2020 13:55
95.33277187	92.70256333	89.72144282	98.60395321	95.6380281	104.535654	BH	2/16/2020 14:00
95.26456664	95.16043175	95.91165651	105.4483103	99.48211459	112.1856092	BH	2/16/2020 14:05
94.86138644	92.12014279	91.8650815	104.2810491	100.0961793	108.9870391	BH	2/16/2020 14:10
95.7658408	93.04193786	92.58399439	94.28782607	89.09783775	101.4829634	BH	2/16/2020 14:15
95.9959547	94.5870445	89.97978936	97.45520431	91.52008282	103.3968453	BH	2/16/2020 14:20
95.63616065	94.22311919	94.56605348	100.856795	94.4705189	105.7681134	BH	2/16/2020 14:25
96.73016338	95.48326618	96.65276271	98.04510898	90.50127714	104.7954075	BH	2/16/2020 14:30
95.72702931	98.12627808	94.34359981	99.57152806	97.84827966	108.0282913	BH	2/16/2020 14:35
95.22908263	92.24107808	94.18135057	100.7134105	86.27117945	103.8165694	BH	2/16/2020 14:40
96.98599931	94.5939644	98.53459183	104.0480978	87.74904378	107.9695167	BH	2/16/2020 14:45
96.03324122	94.59207462	102.5346829	104.4395704	87.71555269	109.6336931	BH	2/16/2020 14:50
98.15288383	103.752956	113.7918441	120.6293719	110.4549344	124.720785	BH	2/16/2020 14:55
96.27096391	94.59059624	99.4793437	101.8052881	87.18657358	106.747234	BH	2/16/2020 15:00
98.26898747	95.29492228	93.56009292	93.99975341	86.82183103	102.1699142	BH	2/16/2020 15:05
98.65658634	92.57008526	94.13461109	97.7479878	86.5289993	102.7465635	BH	2/16/2020 15:10
95.87037702	92.56380004	92.19173424	91.41659556	84.9450686	99.9766716	BH	2/16/2020 15:15
95.33625393	92.42802429	90.72354248	87.26561023	85.21823095	98.31672723	BH	2/16/2020 15:20
95.42021957	92.85200779	91.44557795	88.02330638	85.50986433	100.5871648	BH	2/16/2020 15:25
95.06339813	92.56031471	92.76748034	88.72968984	86.05172763	100.5397464	BH	2/16/2020 15:30
95.68741377	95.52570673	93.78691926	87.0935926	85.52509026	101.5878353	BH	2/16/2020 15:35
96.26830366	97.99729223	103.6997114	87.16337109	85.56541922	106.0929769	BH	2/16/2020 15:40
96.71529836	94.13493703	90.959815	86.91887731	85.42131905	99.27554592	BH	2/16/2020 15:45
96.41671589	95.79578324	95.43310292	86.29338826	85.06632052	101.2467093	BH	2/16/2020 15:50
95.44173695	93.0539837	90.66588805	86.62249623	85.27732233	98.38189477	BH	2/16/2020 15:55
96.25399682	93.84507012	90.37503995	87.14831832	85.79881062	98.89317935	BH	2/16/2020 16:00
95.46632113	92.48387131	89.41487723	86.68814463	85.43237802	97.80886065	BH	2/16/2020 16:05
96.4990351	93.55425897	90.01979486	87.30554959	86.23609014	98.6734312	BH	2/16/2020 16:10
95.99047369	93.44100996	90.1741442	87.44833947	85.96724273	98.57900278	BH	2/16/2020 16:15
98.22016134	98.89284356	89.5989948	86.80008631	85.99941856	100.6473719	BH	2/16/2020 16:20
99.73411814	95.03388516	90.19218223	87.51893779	86.19460835	98.99195602	BH	2/16/2020 16:25
96.08273456	93.29566697	89.72711595	87.13873232	86.44337274	98.367263	BH	2/16/2020 16:30
98.18286637	97.11935457	92.28958517	93.23006373	94.01508511	103.4359728	BH	2/16/2020 16:35
96.05202661	92.4734403	89.50005751	86.92420544	86.09417435	98.00596026	BH	2/16/2020 16:40
100.9365839	94.65576538	90.44865417	87.04493834	85.71232056	99.0732745	BH	2/16/2020 16:45
95.58418479	92.32634606	89.4063256	86.77289561	85.50403229	97.84185143	BH	2/16/2020 16:50
95.48180099	92.34801583	89.45047405	86.87081792	85.98104343	97.96251678	BH	2/16/2020 16:55
95.4653909	92.29275375	89.7829146	87.54015916	86.68451682	98.24575081	BH	2/16/2020 17:00
95.36871538	92.92090702	89.89490679	87.5665008	87.76635604	99.67788871	BH	2/16/2020 17:05
95.43915648	92.42788834	89.72674471	87.07998252	85.90297454	98.15816076	BH	2/16/2020 17:10
96.23046925	103.6744405	95.60872105	89.04228047	88.84833475	108.5841188	BH	2/16/2020 17:15
95.34922721	92.30339323	89.50438701	86.98388832	86.99468758	98.05363237	BH	2/16/2020 17:20
96.28095215	94.24568626	89.76245886	87.09988695	86.412377	99.5348662	BH	2/16/2020 17:25
95.3993842	92.38242074	89.45659531	86.93430453	85.42855542	97.83537326	BH	2/16/2020 17:30
98.82182053	94.43182294	90.24087064	88.0484146	89.12087372	99.98926703	BH	2/16/2020 17:35
95.47139208	92.59604285	89.60907634	87.52771826	88.96453888	99.06345907	BH	2/16/2020 17:40
96.36110738	93.16180183	90.27423632	88.68253464	87.49697751	99.2694315	BH	2/16/2020 17:45
105.5053803	93.26249767	89.51796403	88.91675022	89.30568949	101.4611121	BH	2/16/2020 17:50
99.64910227	93.25232574	90.45596959	92.16915915	98.18069723	107.0489836	BH	2/16/2020 17:55
96.44561981	93.32360245	89.77683612	87.74554728	87.80461909	98.72040102	BH	2/16/2020 18:00
95.45773775	92.31621708	90.01079163	94.74352613	95.23202864	102.5510226	BH	2/16/2020 18:05
114.1022226	109.466381	98.53785288	103.4187153	104.5062536	114.4632671	BH	2/16/2020 18:10
95.18241235	92.1454444	89.24097096	88.46439424	90.96100895	99.70879708	BH	2/16/2020 18:15
95.63965483	92.65814058	89.39485339	89.80223669	93.39781042	106.7616014	BH	2/16/2020 18:20
99.34542611	103.9072399	89.43116856	94.54516616	102.535623	114.9130211	BH	2/16/2020 18:25
97.13230813	98.44020104	90.45423905	88.71784718	90.15869269	102.5693016	BH	2/16/2020 18:30
95.33994595	92.49122623	89.7466854	90.74844191	89.91943036	101.2096379	BH	2/16/2020 18:35
97.75876997	94.24910389	89.60467698	88.06602847	87.81512707	99.34309245	BH	2/16/2020 18:40
95.55297488	92.50706454	89.62228761	89.47294634	90.2981929	99.96933363	BH	2/16/2020 18:45
95.10736386	91.98797968	89.06625465	87.75120722	90.58585515	102.2327849	BH	2/16/2020 18:50
95.53210913	92.5096162	89.74606356	90.45871166	89.4533276	99.8745413	BH	2/16/2020 18:55
95.28729606	92.23755539	89.41440679	89.2253827	93.066873	100.4885526	BH	2/16/2020 19:00
95.29360779	92.30425987	89.43827079	88.62948016	90.73788832	100.1778107	BH	2/16/2020 19:05
96.33850359	92.54438805	89.54334019	90.43199515	88.32721495	99.19981535	BH	2/16/2020 19:10
95.31331114	92.32368604	89.37218652	86.97489262	87.67481396	98.26927846	BH	2/16/2020 19:15
97.25343121	92.56577457	90.11092866	91.48885587	92.43646748	101.5351219	BH	2/16/2020 19:20
106.5794835	111.8190774	112.6203183	110.365536	112.0604487	124.3501643	BH	2/16/2020 19:25
95.91505563	101.034795	100.2695635	98.35576029	105.5803481	115.2115254	BH	2/16/2020 19:30
95.35084437	92.44153486	89.52640524	87.55304683	88.61817465	98.9011561	BH	2/16/2020 19:35
95.94718499	99.38291082	89.68470033	94.10229823	105.2846842	109.3758197	BH	2/16/2020 19:40
97.3585558	93.16734111	90.4954913	90.86947935	92.83635416	102.7768577	BH	2/16/2020 19:45
95.86212499	92.6677755	89.57306616	89.60849505	95.16851815	102.196446	BH	2/16/2020 19:50
96.7866692	106.5012054	94.15418372	93.71737821	101.2669109	111.9890132	BH	2/16/2020 19:55
95.39647235	92.36955655	89.45953483	89.20371276	91.19029076	99.97311332	BH	2/16/2020 20:00
95.39960851	92.43676374	89.57874504	92.60845932	94.13596178	102.3654956	BH	2/16/2020 20:05
95.54899904	92.42891608	90.12125476	92.51979487	95.85080807	105.0468607	BH	2/16/2020 20:10
95.13736385	92.0728573	89.22235804	89.64536388	91.11830345	100.5648954	BH	2/16/2020 20:15
95.75529687	98.86356404	102.7512024	102.3597124	106.8290352	118.7565071	BH	2/16/2020 20:20
99.27743113	109.1866875	110.5015584	105.9476216	112.3139494	120.8891424	BH	2/16/2020 20:25
95.25897723	92.23919888	89.56485927	88.31396509	95.35032369	103.8356712	BH	2/16/2020 20:30
96.23516838	93.18557102	90.88364444	87.82694343	91.64886134	101.4590174	BH	2/16/2020 20:35
97.57883834	94.26481793	90.02548732	93.22132952	94.8555056	103.3364508	BH	2/16/2020 20:40
101.9136203	97.496089	89.74951592	88.82334013	88.78551631	101.7186767	BH	2/16/2020 20:45
95.36717839	92.2243507	89.26037628	87.73411123	89.91047887	100.0336255	BH	2/16/2020 20:50
99.00842913	93.66034095	93.2054782	96.47570171	100.5270755	108.6958621	BH	2/16/2020 20:55
95.83144324	92.5234294	92.41900267	93.43622822	94.56031405	104.531365	BH	2/16/2020 21:00
95.37427637	93.86158438	102.3926852	95.91981553	97.87720055	109.5652596	BH	2/16/2020 21:05
95.54021306	93.2235046	90.20188688	88.62793932	92.0738164	102.6929321	BH	2/16/2020 21:10
95.33604136	92.27346892	89.38521754	88.67914994	93.82628333	101.6875109	BH	2/16/2020 21:15
97.86118862	92.57509586	90.95905981	88.0590271	96.82621906	105.9334423	BH	2/16/2020 21:20
95.3776999	92.95998491	89.25253819	87.62893831	90.24957702	100.6878817	BH	2/16/2020 21:25
98.00862154	93.41815437	89.38500991	86.8320879	90.89033415	100.4703392	BH	2/16/2020 21:30
95.73274826	93.83317208	90.54443139	90.10141762	94.02694859	102.8580078	BH	2/16/2020 21:35
95.06511054	92.38480389	90.92931347	89.95232484	92.9688189	101.9213853	BH	2/16/2020 21:40
95.48087766	92.45578895	89.79715768	88.21927074	89.67770971	100.3356851	BH	2/16/2020 21:45
95.67304603	92.86653001	89.67000713	87.3910593	90.42891202	99.94323525	BH	2/16/2020 21:50
95.41770454	92.41805147	89.49787082	87.44831231	91.16180723	100.9817191	BH	2/16/2020 21:55
95.25862216	92.71020546	93.57393796	89.77787698	101.1038681	106.3673931	BH	2/16/2020 22:00
95.2265196	92.16917909	89.35449964	87.18672846	88.75985502	98.97604441	BH	2/16/2020 22:05
95.26553416	92.44966868	89.51679937	87.37664784	88.78212645	99.64450385	BH	2/16/2020 22:10
95.98358856	93.24523954	90.28159065	90.28144276	91.78198931	101.1783906	BH	2/16/2020 22:15
95.11870837	92.14168247	89.38762334	87.26777309	88.34892322	98.86148315	BH	2/16/2020 22:20
96.11196899	96.93997417	107.1943759	104.2126715	105.8938014	117.9075587	BH	2/16/2020 22:25
96.06348521	94.7954242	104.6222753	113.0614766	106.8656957	118.5886526	BH	2/16/2020 22:30
95.36324289	96.53238044	97.57118213	101.6693594	101.3734722	110.2265995	BH	2/16/2020 22:35
95.22181451	92.50025458	92.10794775	88.7510765	87.71876435	99.56822253	BH	2/16/2020 22:40
95.2757909	92.74109578	92.02093483	87.73307354	87.75423515	100.5015766	BH	2/16/2020 22:45
95.87849173	92.8420623	91.04441061	89.75600894	87.5458728	100.4702331	BH	2/16/2020 22:50
95.6523699	92.48288723	90.89639624	89.38540845	87.28353728	99.22303806	BH	2/16/2020 22:55
95.63004592	94.8227799	100.0055698	90.44428313	90.04882593	104.9243097	BH	2/16/2020 23:00
96.04665273	93.14614346	89.98566305	87.30087888	86.66521666	99.31209852	BH	2/16/2020 23:05
95.3926961	93.98228106	97.04348722	96.25977727	92.87741564	104.3894614	BH	2/16/2020 23:10
95.96977592	93.00292154	90.47057445	88.08199677	86.614181	99.30402869	BH	2/16/2020 23:15
95.38433044	92.4298635	92.24404332	90.58677529	93.40827887	101.9734426	BH	2/16/2020 23:20
97.23856436	111.1517298	117.573886	103.9917063	107.5150424	125.452557	BH	2/16/2020 23:25
95.37578306	92.97254386	96.18052945	99.493008	97.37760911	107.4919915	BH	2/16/2020 23:30
95.20757691	92.60622603	91.3057044	92.66484175	87.98696163	101.8623552	BH	2/16/2020 23:35
95.6180373	92.78947472	98.88342287	106.1615956	95.036978	110.8417183	BH	2/16/2020 23:40
95.33637965	93.67248103	92.95308112	97.09321293	99.73756968	108.0994483	BH	2/16/2020 23:45
95.74100369	92.66983962	99.34574561	102.6122207	93.90394156	109.4002971	BH	2/16/2020 23:50
95.22617589	93.31847241	103.9501723	106.0293329	95.79336835	114.5115193	BH	2/16/2020 23:55
95.22927625	93.94022705	103.3422299	113.3445513	104.7594687	118.5496377	BH	2/17/2020 0:00
95.57716202	99.31459691	96.7576113	99.68564112	91.70526177	107.5032631	BH	2/17/2020 0:05
95.53538729	94.04476254	91.87888841	92.81039161	88.09711345	101.7184244	BH	2/17/2020 0:10
95.99356648	92.45282566	90.85968217	98.12241866	96.40979034	105.1698679	BH	2/17/2020 0:15
95.25004516	94.33992883	104.3530098	105.674425	98.81604781	113.0603053	BH	2/17/2020 0:20
96.09933672	93.13759179	93.91690594	101.5187654	96.92039372	107.9575604	BH	2/17/2020 0:25
95.56283755	93.65634908	100.7943486	106.5195685	100.0986277	112.2432996	BH	2/17/2020 0:30
95.32420805	92.44661887	91.86166493	99.22546645	90.36936136	104.1596717	BH	2/17/2020 0:35
95.37782651	92.84562413	97.76567123	104.7007918	95.59093113	109.5447746	BH	2/17/2020 0:40
95.94682158	93.06608939	90.46678317	93.86079969	90.36127501	101.373249	BH	2/17/2020 0:45
95.52638702	98.11384873	93.97545646	101.3192355	96.17009869	107.5734124	BH	2/17/2020 0:50
95.14260476	92.80967471	94.04034324	100.7260892	93.95923927	107.2908175	BH	2/17/2020 0:55
95.40033478	92.82275513	92.39625604	99.90612074	100.6054189	108.0956526	BH	2/17/2020 1:00
95.29744163	94.71936621	98.14608962	104.3800381	97.48600505	110.2275867	BH	2/17/2020 1:05
95.37205063	94.56982879	98.13198766	103.5121033	95.71220378	110.5507457	BH	2/17/2020 1:10
95.30098189	92.45905129	90.94711645	98.69592346	95.72847503	105.7065134	BH	2/17/2020 1:15
95.26017038	94.16922522	92.6627476	100.4675772	93.37308356	106.9927194	BH	2/17/2020 1:20
95.26284416	93.15100055	94.50694337	106.5135867	107.8293507	114.0920842	BH	2/17/2020 1:25
95.53481391	100.3092161	102.1608017	104.4138541	99.20843005	111.2936128	BH	2/17/2020 1:30
95.56855549	96.44527859	94.94708583	99.58175554	101.1347603	110.3693204	BH	2/17/2020 1:35
95.31503964	98.12743844	101.7802986	105.0824168	97.07481322	111.2400936	BH	2/17/2020 1:40
95.56382635	92.71987092	94.16059162	97.95006295	95.26608388	105.723275	BH	2/17/2020 1:45
95.20637842	93.4975437	100.6891333	105.7211522	105.0314944	113.7451423	BH	2/17/2020 1:50
96.53029822	94.19250749	98.53510129	104.6122178	98.99826905	110.9076213	BH	2/17/2020 1:55
95.19240836	92.51421912	94.41593846	95.40399448	91.67994833	103.8969235	BH	2/17/2020 2:00
95.2245	92.69483001	97.40053233	101.9078491	106.0472415	113.2615271	BH	2/17/2020 2:05
95.26856295	93.62480244	94.49637261	99.00644391	95.28633527	106.0001761	BH	2/17/2020 2:10
95.40773412	98.10132515	106.3339819	106.3468909	99.55870891	113.5021209	BH	2/17/2020 2:15
96.09933791	103.110834	109.6029319	109.2569114	106.2010342	117.9722217	BH	2/17/2020 2:20
95.27449353	92.38934659	92.58569171	102.3076401	97.79064613	107.7245928	BH	2/17/2020 2:25
95.39212577	97.74593106	101.3657191	106.5692797	100.9958569	114.6113315	BH	2/17/2020 2:30
95.11000727	93.17988402	95.1286953	100.8571013	100.657322	108.7188109	BH	2/17/2020 2:35
95.3413411	92.79871345	93.84872723	106.3115533	103.4926143	113.3502798	BH	2/17/2020 2:40
95.32222852	94.32368149	100.6175362	106.3350305	104.2292536	113.9819922	BH	2/17/2020 2:45
95.38030116	92.91530987	96.03122154	105.2102819	103.5990194	111.8184761	BH	2/17/2020 2:50
95.21287044	94.17192127	105.2641294	112.8808927	107.6656477	116.9339538	BH	2/17/2020 2:55
95.34223387	92.32941564	92.6347012	100.9576924	98.27124615	107.6466709	BH	2/17/2020 3:00
95.31315884	92.4764366	92.84404212	102.9904424	97.63949643	109.6875855	BH	2/17/2020 3:05
95.32855725	99.76744049	111.1105963	111.2530649	114.527068	120.3346901	BH	2/17/2020 3:10
95.23538227	92.20729995	92.10272147	102.6874183	99.35845744	108.2719146	BH	2/17/2020 3:15
95.16001182	93.47933496	100.1750791	102.7411162	100.4197324	110.42099	BH	2/17/2020 3:20
95.04385134	97.17076886	102.7722396	114.0157	104.7332157	118.206775	BH	2/17/2020 3:25
95.24351238	95.44021566	106.1715276	108.4076367	105.6858022	115.2040143	BH	2/17/2020 3:30
95.47715262	97.22926141	105.8169214	115.617451	114.9603526	122.049964	BH	2/17/2020 3:35
95.4872268	93.21475579	93.99312381	96.74176959	96.15051023	105.718836	BH	2/17/2020 3:40
95.44718766	93.25851299	99.91953518	102.6467159	99.18536093	110.0531631	BH	2/17/2020 3:45
95.19861687	93.46403992	99.28503485	107.2416155	103.9803031	112.8138882	BH	2/17/2020 3:50
95.15280354	93.96686608	103.0275541	102.3850181	100.5175694	111.3790143	BH	2/17/2020 3:55
94.92784311	93.16432923	99.5224277	104.9643671	103.9023553	112.7526653	BH	2/17/2020 4:00
95.2505082	93.77526576	96.18675016	106.4382027	98.33255476	111.4210704	BH	2/17/2020 4:05
94.83369717	93.31778167	92.4490271	103.3500907	99.18325834	108.7327228	BH	2/17/2020 4:10
95.13433587	94.42309851	91.75558768	99.85366924	96.86946748	105.8687051	BH	2/17/2020 4:15
95.22314386	92.74701705	93.39398801	103.3304961	106.572379	113.2029704	BH	2/17/2020 4:20
94.931324	95.03923992	100.1244017	109.9448495	103.3452649	114.9465179	BH	2/17/2020 4:25
95.12239685	92.31055483	93.23561533	102.8190623	99.89621986	108.6993741	BH	2/17/2020 4:30
95.32777141	94.29342478	101.3937632	113.7726964	114.6966959	122.5106413	BH	2/17/2020 4:35
95.33939752	94.78866015	107.8136852	104.8379022	102.0086883	113.8709219	BH	2/17/2020 4:40
95.67226955	96.67853149	100.3787148	108.5983819	105.0267036	114.1523147	BH	2/17/2020 4:45
95.19011769	92.39038216	91.14652238	98.47925734	98.33038858	106.0718274	BH	2/17/2020 4:50
97.6011632	107.0246067	101.0063358	109.7756468	106.0925291	115.7633902	BH	2/17/2020 4:55
95.66385943	92.67313496	90.98991437	94.89585578	96.25037564	104.2945973	BH	2/17/2020 5:00
95.48868736	93.17590658	97.66112248	110.5797742	104.1412861	115.9370506	BH	2/17/2020 5:05
95.16947193	92.90588947	94.07311755	101.6886321	101.2975861	109.2938948	BH	2/17/2020 5:10
95.82634484	96.39840812	104.0837362	100.0957764	98.31092362	112.3044406	BH	2/17/2020 5:15
94.91040594	91.95190729	90.54035384	97.15337309	100.6040087	106.4473059	BH	2/17/2020 5:20
95.42436063	92.92872002	97.81905859	109.2085869	102.3993633	113.468179	BH	2/17/2020 5:25
94.64179031	92.04818098	95.3181096	105.8323544	101.8627011	110.0001615	BH	2/17/2020 5:30
95.65815729	93.64489417	96.94157324	105.5290297	103.4494633	110.9301102	BH	2/17/2020 5:35
95.43277207	99.72694785	101.5203346	108.9855394	104.0378709	115.7675436	BH	2/17/2020 5:40
95.28912148	94.82420169	97.81287666	105.7620166	111.2759295	116.411611	BH	2/17/2020 5:45
95.41226539	92.43791671	91.57743411	99.21237262	101.0639389	109.3148737	BH	2/17/2020 5:50
95.14796291	92.80171963	99.73198286	107.7982596	112.6226102	119.2470805	BH	2/17/2020 5:55
95.32951724	92.50985601	95.5696691	98.71714557	96.39379769	106.0109831	BH	2/17/2020 6:00
95.27876224	95.52154846	97.55158991	106.4214252	102.9784735	112.2676301	BH	2/17/2020 6:05
95.31894892	92.4350067	95.54442417	100.6177062	100.2973653	108.5083998	BH	2/17/2020 6:10
94.84858589	92.94307177	102.091783	113.6093698	108.9395281	119.2634096	BH	2/17/2020 6:15
95.50157762	102.5666345	99.47123028	108.3577397	112.2499534	118.2801499	BH	2/17/2020 6:20
95.60197084	94.65305809	104.4348816	111.8358096	107.226205	117.6728286	BH	2/17/2020 6:25
95.07668458	92.62588478	95.42620524	99.24314823	98.85285652	108.5093612	BH	2/17/2020 6:30
95.24969251	92.40274307	90.72395448	97.99365343	95.20518206	105.0260827	BH	2/17/2020 6:35
95.12430469	92.39033007	92.80465739	99.15998492	100.2068899	108.8439274	BH	2/17/2020 6:40
95.02566749	92.28714914	89.76906277	98.11310334	96.81094308	105.0382407	BH	2/17/2020 6:45
95.31355733	92.45328847	92.93624706	105.080002	112.1651841	116.5928197	BH	2/17/2020 6:50
95.82336924	92.96672729	92.51774111	98.95120456	107.4809692	112.3416102	BH	2/17/2020 6:55
101.1291161	117.8242683	126.0488492	131.1610471	128.7090263	136.7896967	BH	2/17/2020 7:00
95.08664488	92.51888391	90.90477503	101.0431087	100.4738716	107.818251	BH	2/17/2020 7:05
95.27787557	92.81014465	93.95231877	109.7299572	111.4977739	117.2323648	BH	2/17/2020 7:10
95.11560507	92.85962655	96.6603521	105.3950628	103.1446323	111.5338199	BH	2/17/2020 7:15
95.29357965	94.45482537	101.7702344	107.4282025	108.5854624	116.7316203	BH	2/17/2020 7:20
95.26342481	93.3075764	96.91794996	112.1387319	112.2439097	118.5549816	BH	2/17/2020 7:25
95.46516371	93.48439625	96.25763491	101.029343	101.8294524	109.5153041	BH	2/17/2020 7:30
95.31878121	95.1294647	98.39882955	102.8397546	101.5513092	110.6215397	BH	2/17/2020 7:35
95.22765754	92.39537636	91.71514173	104.2578746	109.8216985	115.9823104	BH	2/17/2020 7:40
95.28335572	98.87376413	112.3274517	115.0013987	115.245216	122.9297859	BH	2/17/2020 7:45
95.23689371	92.91520881	96.00165831	106.7067532	104.8604841	111.467576	BH	2/17/2020 7:50
95.31898332	93.74061742	98.91300576	105.8721096	108.3558672	114.4850591	BH	2/17/2020 7:55
95.14995611	93.72422754	100.1502433	105.9342032	102.5160342	110.8537708	BH	2/17/2020 8:00
95.18954128	92.50889541	98.75786659	109.673787	107.7538731	114.9312861	BH	2/17/2020 8:05
95.56210281	99.89686866	106.3885027	117.403474	116.3444624	124.4395015	BH	2/17/2020 8:10
95.21433836	92.93477526	91.89093463	98.65330866	98.59459677	106.9219151	BH	2/17/2020 8:15
95.35791779	94.59468414	95.52882784	103.3276096	99.9979719	109.729296	BH	2/17/2020 8:20
95.18783884	95.0603027	100.0719243	113.4172225	111.511298	118.9484565	BH	2/17/2020 8:25
95.13116445	92.20409147	90.43269097	99.55416193	98.85767417	106.9597263	BH	2/17/2020 8:30
95.32303736	93.58801783	103.9624889	111.1963285	107.3539288	116.6886892	BH	2/17/2020 8:35
95.19406587	92.29355363	91.01570511	99.72080079	98.81711227	108.1246395	BH	2/17/2020 8:40
95.2883942	92.82793229	96.68625768	103.9090524	104.1879921	113.0991514	BH	2/17/2020 8:45
95.25106257	92.25455715	90.17787507	96.61117365	97.53898072	105.4170057	BH	2/17/2020 8:50
95.25620085	92.55807083	96.49822381	107.4543672	103.3084683	111.5140182	BH	2/17/2020 8:55
95.30101251	94.41865369	95.93443794	102.1322259	99.9587045	109.7570738	BH	2/17/2020 9:00
95.21357155	94.67876304	108.0385897	111.7374744	109.2601097	118.9038562	BH	2/17/2020 9:05
95.30836067	92.62200436	94.42716448	101.7489991	99.64056803	109.6359637	BH	2/17/2020 9:10
95.29831836	92.34285334	90.09243035	96.36133464	96.27989048	104.1019819	BH	2/17/2020 9:15
95.29322184	92.36811816	89.82853472	98.33856563	99.48706508	106.0909861	BH	2/17/2020 9:20
95.16258194	92.3741716	93.70960685	105.2809805	111.0726716	115.2395245	BH	2/17/2020 9:25
95.3052729	94.26307014	95.95154291	104.6040323	105.1895332	113.2508161	BH	2/17/2020 9:30
95.29481274	92.24884504	93.12259602	105.4282617	102.5639079	111.7969433	BH	2/17/2020 9:35
95.31626022	98.87495119	110.9958687	116.3610615	110.7545098	121.5293126	BH	2/17/2020 9:40
95.22696463	93.18339851	97.8822967	110.5101255	106.6569029	116.5143072	BH	2/17/2020 9:45
95.28682959	93.22275912	91.64334042	101.348492	99.30495556	108.2437035	BH	2/17/2020 9:50
95.89711457	111.1243297	121.1971831	119.6972028	115.6485189	127.1826796	BH	2/17/2020 9:55
95.19721452	96.12587483	105.287501	109.2669539	109.9098241	118.1296757	BH	2/17/2020 10:00
95.34219483	98.57481799	104.2565985	117.1560529	113.126871	122.5723401	BH	2/17/2020 10:05
99.72095175	103.5781151	115.4914967	122.3451203	117.8679248	126.3012694	BH	2/17/2020 10:10
95.19641451	92.35655772	91.87604431	98.67375611	97.76592138	105.2591402	BH	2/17/2020 10:15
95.14150677	92.48852618	95.51001299	100.4584127	99.95851147	108.3700607	BH	2/17/2020 10:20
95.54468253	97.01250639	101.9691463	108.5707853	106.8331591	116.1071363	BH	2/17/2020 10:25
95.17793008	92.7811265	96.80006381	105.5399185	102.594739	111.9979993	BH	2/17/2020 10:30
95.16983344	92.79704036	97.57945362	104.5591928	102.7585305	110.5328588	BH	2/17/2020 10:35
95.36143666	97.68331539	102.9684226	108.6869305	108.3745671	116.7737459	BH	2/17/2020 10:40
95.23599747	92.81778444	93.41468019	103.5965152	103.4157618	110.7643156	BH	2/17/2020 10:45
95.22294508	92.75470691	94.77802194	103.2475229	100.1426025	109.7393618	BH	2/17/2020 10:50
95.379222	93.15447416	91.04870065	97.2196984	100.3201955	107.3021032	BH	2/17/2020 10:55
95.31452406	94.7925193	106.2480184	106.9482472	108.1289697	116.0187657	BH	2/17/2020 11:00
95.20159433	92.68255627	91.09976839	95.26826168	95.00731025	104.0734432	BH	2/17/2020 11:05
95.28792009	92.37055258	91.76296738	102.6448707	102.1196723	109.0290641	BH	2/17/2020 11:10
95.19433059	94.43205951	101.3412944	106.9643139	105.4541588	113.8227372	BH	2/17/2020 11:15
95.20845255	93.03343344	95.55747364	104.3844045	103.1343862	110.779655	BH	2/17/2020 11:20
95.35768719	94.09970668	94.86870092	102.508817	102.8821466	110.7615287	BH	2/17/2020 11:25
95.28987145	94.01788413	98.51716859	107.1937028	108.0910435	114.9824226	BH	2/17/2020 11:30
95.50860039	94.01609261	97.73714151	102.4583533	98.80438435	108.2623775	BH	2/17/2020 11:35
95.23515236	94.40608003	92.0945602	100.3635455	101.1472695	108.8098051	BH	2/17/2020 11:40
95.16263726	94.2559584	99.91981525	107.4740762	104.9907532	113.7289459	BH	2/17/2020 11:45
98.69486019	107.6364223	122.4652653	123.421893	120.004538	129.942709	BH	2/17/2020 11:50
95.13325686	92.66668993	90.84214506	100.7014457	100.8575413	108.2199871	BH	2/17/2020 11:55
95.24172463	92.9020849	97.19037102	104.2443151	104.1858159	112.1864466	BH	2/17/2020 12:00
95.1659928	95.85095211	104.2253478	106.8074555	106.6284844	115.1844142	BH	2/17/2020 12:05
95.31980377	93.82559646	98.78534501	105.4775954	106.3362197	114.2837264	BH	2/17/2020 12:10
95.32738248	92.96086342	98.59497116	106.5364031	105.6027076	113.9205858	BH	2/17/2020 12:15
95.28532416	93.086745	98.3668239	98.46154904	95.52038353	107.00236	BH	2/17/2020 12:20
95.17983124	101.2160217	111.9522973	112.1342487	107.6298998	120.8223666	BH	2/17/2020 12:25
95.25613299	97.41017916	104.512958	102.5719967	101.407926	112.4168878	BH	2/17/2020 12:30
95.22648696	93.51114537	96.42939286	99.29587927	95.85346206	106.5660074	BH	2/17/2020 12:35
95.42558582	98.79181752	102.1530744	108.8676314	104.9041517	114.9795263	BH	2/17/2020 12:40
95.25289231	92.74157141	95.32439125	102.3691169	101.5863317	109.4428538	BH	2/17/2020 12:45
95.27319602	97.72230852	107.9013783	113.5713371	109.9456293	120.2003299	BH	2/17/2020 12:50
95.21609659	93.83283691	102.4371612	101.7061322	106.4212555	115.877044	BH	2/17/2020 12:55
95.2558121	92.87128923	97.40376656	105.6959297	103.0548888	111.1873358	BH	2/17/2020 13:00
95.00402892	92.50010605	90.44694304	103.3845583	99.60490863	108.709469	BH	2/17/2020 13:05
95.34693594	93.13255442	98.06617583	105.6994349	108.2413869	113.8458124	BH	2/17/2020 13:10
95.35293785	93.10660877	94.23185716	101.0861392	109.8010686	115.0962651	BH	2/17/2020 13:15
95.41347677	95.25180606	97.79184534	105.0749722	102.8932713	112.9579816	BH	2/17/2020 13:20
95.35292009	93.87223649	97.43189163	103.4442682	101.9441767	110.9796732	BH	2/17/2020 13:25
95.28696944	97.95772006	104.601944	105.0185024	101.8329796	113.5800764	BH	2/17/2020 13:30
95.32841767	92.39746687	90.20471466	98.053136	96.95676035	106.9005813	BH	2/17/2020 13:35
95.41581653	96.85096558	95.90584175	101.7566514	104.4491233	110.2455084	BH	2/17/2020 13:40
95.5470178	92.79419112	91.39448303	97.3905233	98.2774829	106.1469012	BH	2/17/2020 13:45
95.33654036	92.71208945	90.18521984	98.44768885	100.662971	107.6153226	BH	2/17/2020 13:50
95.45112436	92.98517972	96.24680494	103.7066903	99.63361361	109.8187463	BH	2/17/2020 13:55
98.28962134	99.33211034	105.1041982	107.1405693	100.7949856	112.8438807	BH	2/17/2020 14:00
95.57707688	103.6755609	94.69181601	102.587091	99.38489574	109.9564718	BH	2/17/2020 14:05
95.38645199	93.95082027	97.79870043	105.0929065	98.57907665	110.0012319	BH	2/17/2020 14:10
95.48352156	94.95358042	101.5329304	106.3817382	103.2311683	111.5836782	BH	2/17/2020 14:15
95.43899407	96.15050592	108.9409267	114.7194585	108.2066067	118.796795	BH	2/17/2020 14:20
95.4721104	94.15959337	98.53142477	105.1877062	104.4613211	112.3181805	BH	2/17/2020 14:25
95.34871909	95.28591402	104.8057513	104.7073452	98.08802385	112.2974053	BH	2/17/2020 14:30
95.24818215	93.79955464	102.7027607	107.4348214	98.49467277	112.8624312	BH	2/17/2020 14:35
95.95419432	103.5187034	105.0728254	104.7610219	97.21995663	112.3561414	BH	2/17/2020 14:40
95.47953455	95.2033095	99.07522393	102.8594254	95.62700021	109.2984316	BH	2/17/2020 14:45
95.28705573	99.9317358	99.25570322	100.6203686	88.661232	107.033138	BH	2/17/2020 14:50
95.42225732	95.945969	95.87213529	95.50461365	90.06032087	104.5112707	BH	2/17/2020 14:55
97.01946577	100.6490208	107.4267971	111.0894826	104.8004603	119.8582025	BH	2/17/2020 15:00
95.33892018	93.19394846	99.36626492	100.17067	92.70486815	107.68617	BH	2/17/2020 15:05
95.8911749	96.03284866	99.46512431	97.18868915	93.1954397	106.9901144	BH	2/17/2020 15:10
95.52633117	97.23648123	107.5643343	109.3726509	96.06761996	115.6781258	BH	2/17/2020 15:15
95.4970809	92.82157253	92.27444008	90.11570186	87.71839796	100.0877914	BH	2/17/2020 15:20
95.51694909	94.3022202	103.9961992	102.7594552	108.7373374	117.0492942	BH	2/17/2020 15:25
95.53056367	95.70453627	95.20386476	89.84091481	91.89936063	102.7577099	BH	2/17/2020 15:30
95.30782236	94.81084582	91.36743349	87.37644255	86.75978979	99.82922834	BH	2/17/2020 15:35
96.68063469	93.34122474	97.48220191	91.97299129	108.9964121	111.1786986	BH	2/17/2020 15:40
95.37818266	95.06531013	96.26388195	89.07614977	93.46076511	103.1682106	BH	2/17/2020 15:45
95.36127416	94.61311147	95.71858373	88.24277001	94.41712552	102.7507912	BH	2/17/2020 15:50
95.32939645	92.80876803	89.9506202	88.18656486	91.3726614	100.0043639	BH	2/17/2020 15:55
95.33689721	92.67747089	89.55830203	87.97181255	89.46635786	99.26309089	BH	2/17/2020 16:00
95.53636649	93.64040941	102.1509669	95.38284479	95.9560769	108.1986852	BH	2/17/2020 16:05
97.46305114	94.75232646	90.33312093	88.40681847	90.67595585	100.2658081	BH	2/17/2020 16:10
95.4514121	93.78743997	91.63061169	92.41115815	99.16487223	104.2244859	BH	2/17/2020 16:15
95.5408599	92.40427033	89.49579287	87.90921236	94.4782857	100.8341297	BH	2/17/2020 16:20
103.0470399	100.8089271	90.92368627	91.20960785	95.47991542	103.4257645	BH	2/17/2020 16:25
95.70509358	93.32544172	91.53656705	94.04753334	90.26679235	102.0349928	BH	2/17/2020 16:30
95.41406603	92.61010811	89.75224169	92.76761706	92.95460341	104.444866	BH	2/17/2020 16:35
95.30030221	92.35445099	89.44086017	88.12627534	88.20316955	98.72185575	BH	2/17/2020 16:40
95.92286846	93.41089126	90.97697667	95.55907469	91.92578363	103.1380941	BH	2/17/2020 16:45
95.42065171	92.24457354	89.34650006	87.81586504	88.83318591	98.84102401	BH	2/17/2020 16:50
95.39458586	92.33679809	89.42110833	93.69285809	95.56942578	104.4361902	BH	2/17/2020 16:55
95.37671994	92.2843532	89.49700813	90.77474964	96.62620099	104.4322954	BH	2/17/2020 17:00
95.34416979	92.30358574	91.35988919	94.335474	95.45575585	103.6044165	BH	2/17/2020 17:05
95.1785265	92.15833902	89.37135864	92.4243294	92.90802548	102.3417892	BH	2/17/2020 17:10
95.50026871	95.20862626	96.4228265	103.843321	101.3743227	111.7239765	BH	2/17/2020 17:15
95.62651872	92.42103617	89.48708826	93.83588726	94.96978477	101.5926249	BH	2/17/2020 17:20
95.49617612	92.33718093	89.68711611	96.38800327	99.59012549	104.708961	BH	2/17/2020 17:25
95.86353523	93.30220402	93.33694494	101.1324367	100.0753805	112.352887	BH	2/17/2020 17:30
95.5038121	93.02784021	90.98658227	95.0703345	96.6176824	104.0627711	BH	2/17/2020 17:35
95.49065392	92.36863118	89.63869815	94.62781672	93.80579691	101.9309345	BH	2/17/2020 17:40
95.82517181	92.23673559	89.43230107	90.70484999	91.25433636	99.79720804	BH	2/17/2020 17:45
99.95371047	108.9598461	95.16799493	100.7334854	98.00019911	110.8437002	BH	2/17/2020 17:50
96.55361616	92.56269272	90.62757027	99.31847986	98.28308355	106.5969474	BH	2/17/2020 17:55
99.44437782	100.055643	101.7100398	97.05940359	102.7468472	111.4121181	BH	2/17/2020 18:00
95.67638664	92.47613632	89.868095	93.21842088	95.63848573	102.7122923	BH	2/17/2020 18:05
95.26152273	92.3412667	90.48523645	97.54566815	95.51986303	103.3021313	BH	2/17/2020 18:10
95.6908223	92.51813694	89.68214972	91.30818691	92.73798211	100.5325667	BH	2/17/2020 18:15
95.90410345	92.81623411	89.85841942	96.70590887	97.24949544	104.6568847	BH	2/17/2020 18:20
95.26321207	94.22440747	90.41692281	91.63169457	91.19662382	100.6679361	BH	2/17/2020 18:25
96.37311667	92.46674925	89.68037106	95.75120662	93.90777628	102.9400643	BH	2/17/2020 18:30
95.54694942	92.4451311	89.64315649	92.03730108	93.18722338	101.428147	BH	2/17/2020 18:35
96.92704435	96.90065459	97.90793372	93.59549295	95.50005988	108.449118	BH	2/17/2020 18:40
95.13071443	92.24635092	89.3918552	91.81735597	88.75581564	99.63088433	BH	2/17/2020 18:45
95.35828263	92.45034397	89.43611284	92.75652557	94.93010072	101.3075649	BH	2/17/2020 18:50
95.24721083	92.39595489	89.53624439	94.70694619	92.97255166	102.7174295	BH	2/17/2020 18:55
95.29513604	92.33125275	89.47672264	90.49176594	88.56295427	99.82282616	BH	2/17/2020 19:00
95.38084143	92.36180398	89.63544107	93.6414378	93.60383527	103.9088669	BH	2/17/2020 19:05
95.45807404	92.3978597	89.67733853	92.19793886	87.96265405	99.75962189	BH	2/17/2020 19:10
95.326763	92.32789424	89.74431925	95.4273195	89.95694655	101.9777892	BH	2/17/2020 19:15
95.31805413	92.37348376	89.58808583	91.06198919	95.30024253	104.5567444	BH	2/17/2020 19:20
95.3269824	92.33238628	89.84847029	93.85257746	94.14377163	103.8285075	BH	2/17/2020 19:25
95.31445885	92.2780606	89.42632213	90.89383054	90.05955817	100.0673509	BH	2/17/2020 19:30
95.55974668	95.83931835	93.9819067	100.9228855	92.43726114	105.9898485	BH	2/17/2020 19:35
95.28078426	92.37307935	92.00773824	100.2355126	96.05571536	105.700901	BH	2/17/2020 19:40
95.20316267	92.49568883	89.35548996	91.33535203	91.10130233	101.049813	BH	2/17/2020 19:45
95.35102969	92.31178168	89.61427073	96.4798212	101.0551229	108.0785355	BH	2/17/2020 19:50
95.4044116	92.36484725	89.55186847	92.22161253	93.16155293	101.969437	BH	2/17/2020 19:55
95.30656587	92.29349028	89.8210417	92.43181168	90.52579442	101.1261051	BH	2/17/2020 20:00
95.27725351	92.26201491	89.39295297	96.317447	91.33277995	101.8867495	BH	2/17/2020 20:05
95.77665849	93.56951194	95.01731751	93.45094644	95.87852336	107.3835137	BH	2/17/2020 20:10
95.2445795	92.28154929	89.99974744	93.61746921	98.20246183	107.1333623	BH	2/17/2020 20:15
95.2030733	92.32617438	90.1500911	90.56940416	90.04512227	102.1907453	BH	2/17/2020 20:20
99.45976617	98.84032794	93.82837362	94.2626324	94.21214598	104.0536878	BH	2/17/2020 20:25
95.33631147	92.36255733	89.54568618	92.89878953	92.05913872	101.6431168	BH	2/17/2020 20:30
95.49305281	94.66628814	89.57158754	87.83851687	90.53457255	100.9138714	BH	2/17/2020 20:35
95.54513662	93.8111066	91.75320143	88.2973042	91.01193208	101.4033694	BH	2/17/2020 20:40
95.24494912	92.23236469	89.43974751	92.07750694	92.54240938	101.0004614	BH	2/17/2020 20:45
95.22290376	92.2755144	90.29366492	91.88621009	95.88032832	104.6319852	BH	2/17/2020 20:50
95.33564822	92.4127845	89.81690935	93.19783606	98.53277417	105.9616052	BH	2/17/2020 20:55
95.4025095	92.35857093	92.65494831	93.93971106	94.29481061	103.9778054	BH	2/17/2020 21:00
95.42612326	93.07716317	90.94755342	92.83574621	98.10139364	105.8288098	BH	2/17/2020 21:05
95.28695228	92.37522865	93.80615047	93.30867425	103.573513	108.2429334	BH	2/17/2020 21:10
95.38056473	92.28277595	89.90891074	92.05421524	93.83135762	102.2052124	BH	2/17/2020 21:15
95.32580475	92.38859617	89.58894049	89.58932684	90.08806961	100.3143763	BH	2/17/2020 21:20
96.05517592	93.63932068	90.90183607	93.85161346	94.33853883	102.9948456	BH	2/17/2020 21:25
95.42564069	92.52378103	89.55742807	88.7068392	90.78382232	100.0699003	BH	2/17/2020 21:30
95.66174732	92.73206057	97.44863318	90.72112843	108.7233578	112.6260309	BH	2/17/2020 21:35
95.34082555	92.23561695	89.97363151	91.99548715	93.49340329	101.6248257	BH	2/17/2020 21:40
95.33770079	92.27487193	91.97979896	89.90783588	87.73139419	99.81395806	BH	2/17/2020 21:45
95.34458723	92.31961663	89.4687085	89.80810601	93.02921735	101.0509019	BH	2/17/2020 21:50
95.37338563	101.6917623	101.6896039	96.31040762	99.32864852	110.1969534	BH	2/17/2020 21:55
95.52827056	93.34249775	93.13084559	89.509364	92.73410893	102.3671323	BH	2/17/2020 22:00
95.2507584	92.2594533	89.354944	86.9742338	86.60559793	98.52650867	BH	2/17/2020 22:05
95.31959562	94.22798955	98.92417478	95.04363961	97.04470927	107.195294	BH	2/17/2020 22:10
96.31488436	97.37856868	104.2549604	105.8217055	105.6142875	113.72295	BH	2/17/2020 22:15
95.28819675	92.28410931	91.34225441	88.60093969	91.56833847	100.9017135	BH	2/17/2020 22:20
95.25599419	92.45704884	91.01208163	92.52760374	98.59943347	105.2312769	BH	2/17/2020 22:25
95.35126953	93.53993224	100.6442788	101.9500559	102.4086727	112.9408718	BH	2/17/2020 22:30
96.61809424	96.67425735	100.6847717	105.6498941	106.2195155	115.6932581	BH	2/17/2020 22:35
96.69111424	98.40145709	100.2589126	97.56855737	98.17571297	107.3333678	BH	2/17/2020 22:40
95.45749355	92.84780449	90.29925448	90.94770022	91.152099	102.2480631	BH	2/17/2020 22:45
95.3003347	92.50885534	90.71670327	89.60307823	90.14285045	100.5012609	BH	2/17/2020 22:50
95.26696335	92.41084791	89.58854352	87.99864287	87.81607811	99.4554835	BH	2/17/2020 22:55
95.31147635	93.22022336	101.3235709	101.5500863	107.3873413	114.5478821	BH	2/17/2020 23:00
95.39993352	92.98952458	96.06125663	91.96429893	92.25749732	104.4376861	BH	2/17/2020 23:05
95.26367416	92.53503554	90.68112469	89.79702803	89.37035606	101.6951167	BH	2/17/2020 23:10
95.91584185	101.5001679	113.4967951	105.1300222	106.3222064	118.3315402	BH	2/17/2020 23:15
95.44769509	97.89046602	98.02526655	103.4072286	101.0720065	112.9837242	BH	2/17/2020 23:20
95.09999344	95.69799105	96.26703765	88.11248107	87.52223425	103.7417904	BH	2/17/2020 23:25
95.62567599	97.66922366	91.61601567	93.38485086	91.96258164	105.1746673	BH	2/17/2020 23:30
95.21285733	94.05653556	98.92551367	99.20472403	94.68063299	108.4504923	BH	2/17/2020 23:35
95.25849215	92.90866248	95.2293105	98.03833916	90.3631775	103.5964212	BH	2/17/2020 23:40
95.43080931	93.43284724	90.7004244	93.44636618	90.5813069	101.5331983	BH	2/17/2020 23:45
95.31437823	93.52264426	100.2246423	104.5393757	101.5116376	111.0491459	BH	2/17/2020 23:50
95.37903508	93.83257188	93.86816767	100.88399	98.0514827	108.7895993	BH	2/17/2020 23:55
95.34932613	92.91836026	99.86033718	102.063308	95.74556387	109.7061406	BH	2/18/2020 0:00
95.42396904	93.45700646	97.45672111	110.4105217	104.0022213	115.7617518	BH	2/18/2020 0:05
95.43138109	92.86097574	94.7450423	101.7648635	91.99190511	106.7821271	BH	2/18/2020 0:10
95.44435527	92.89441929	101.3603387	107.305286	102.8707198	113.7057278	BH	2/18/2020 0:15
95.19089851	92.4613101	92.4813095	96.01055536	89.32224873	102.7646265	BH	2/18/2020 0:20
95.30864981	93.80832162	96.38771209	101.2406913	92.31184432	107.2292223	BH	2/18/2020 0:25
96.27329345	96.85389384	91.9467337	94.91818791	90.09952116	103.5292711	BH	2/18/2020 0:30
95.24291774	93.83102336	91.54072172	96.75488219	99.26253301	110.655182	BH	2/18/2020 0:35
95.32771662	92.40151631	91.61403307	102.7685674	99.68622555	108.8031317	BH	2/18/2020 0:40
95.28521775	93.43570204	94.90253107	97.01980192	91.44311965	104.5164343	BH	2/18/2020 0:45
95.28578623	93.60241805	98.09265441	107.2601601	96.61518717	111.3967021	BH	2/18/2020 0:50
95.38440045	93.04918724	93.42512149	101.7855106	93.66223024	106.7398382	BH	2/18/2020 0:55
96.19619384	98.96370743	111.6839147	114.2568109	112.1077271	122.5652462	BH	2/18/2020 1:00
95.34869696	92.91040242	96.45636245	103.2427168	95.82641402	107.8461632	BH	2/18/2020 1:05
95.32507285	92.76978681	95.754373	110.2116331	106.1288061	117.3877321	BH	2/18/2020 1:10
96.16863636	93.19407951	91.38461358	99.48051612	93.29197935	105.1758724	BH	2/18/2020 1:15
95.30822293	92.79491766	95.353596	105.4902467	113.7695646	119.5401403	BH	2/18/2020 1:20
95.44853737	92.9647469	90.74629188	97.22715092	93.06120348	104.0457007	BH	2/18/2020 1:25
95.40566605	93.24054917	95.67356202	106.7699124	102.2336349	114.5494175	BH	2/18/2020 1:30
95.25353756	93.59999114	96.60234551	104.6957663	101.1289297	111.4866169	BH	2/18/2020 1:35
95.21805632	92.57723437	90.85969038	94.38343118	91.41247035	102.1903599	BH	2/18/2020 1:40
95.17285775	92.58441979	96.87394182	105.6483419	101.28385	112.0306422	BH	2/18/2020 1:45
95.17306392	95.64224967	97.04317019	103.4829404	95.75250123	108.3878746	BH	2/18/2020 1:50
95.37587215	93.24529855	93.73982732	100.9047659	97.0417169	106.8581696	BH	2/18/2020 1:55
95.72289356	101.4310607	105.649023	111.3933783	111.0858139	119.2441297	BH	2/18/2020 2:00
104.3349205	116.8369283	115.4083375	118.487499	120.1080635	127.4476834	BH	2/18/2020 2:05
95.31694602	92.57709207	95.77221661	100.3019635	95.75844715	107.1607372	BH	2/18/2020 2:10
95.38943845	94.12293284	98.15641083	102.355531	101.738555	109.2132263	BH	2/18/2020 2:15
96.99239851	100.6084615	111.2454971	120.8810419	116.0913901	125.3174891	BH	2/18/2020 2:20
95.28428094	92.33518099	90.49827524	96.7383455	93.78610555	104.2219502	BH	2/18/2020 2:25
95.16085309	92.57354545	91.59817154	100.0889687	96.83397799	106.1794467	BH	2/18/2020 2:30
95.36860573	92.54054441	92.94021214	99.42990215	95.27704984	105.6675487	BH	2/18/2020 2:35
97.59841926	113.1957683	117.3715449	117.8724408	109.3443416	124.0505723	BH	2/18/2020 2:40
95.39920655	92.4126302	91.2290431	99.66822986	99.52422486	107.1344248	BH	2/18/2020 2:45
95.35326048	100.3570779	109.9685075	112.7125595	111.4860753	120.9380987	BH	2/18/2020 2:50
95.22554992	92.94292186	95.42237603	105.6436708	103.9325846	112.6231195	BH	2/18/2020 2:55
94.92793595	92.64843378	90.56119248	99.59419683	94.23114794	104.8453154	BH	2/18/2020 3:00
95.37546412	96.209526	112.2148206	118.774716	112.9247616	122.9470547	BH	2/18/2020 3:05
95.25688742	92.89197158	98.30408139	105.7189859	109.0826353	114.8373311	BH	2/18/2020 3:10
95.30229146	92.95284359	97.74801735	104.811351	104.2202292	111.2641105	BH	2/18/2020 3:15
95.22438118	93.34941295	100.4294819	107.6848121	106.1920111	115.1808727	BH	2/18/2020 3:20
95.236244	93.2661265	102.2365899	114.6152526	119.8175081	125.4480161	BH	2/18/2020 3:25
95.33857899	92.59515679	91.89199895	102.658289	99.0388988	108.4441817	BH	2/18/2020 3:30
95.27617102	92.79607325	90.93509906	95.06723872	96.4735965	104.4482034	BH	2/18/2020 3:35
95.4635768	97.39613938	99.94588666	102.9175673	104.8361535	113.4935928	BH	2/18/2020 3:40
95.30687233	92.57640905	94.21104396	104.2976001	107.3314981	114.0481277	BH	2/18/2020 3:45
95.18995334	92.43325428	90.89601191	101.4504968	99.80644643	107.9823115	BH	2/18/2020 3:50
95.46757355	101.1453995	115.2997059	117.7274651	112.5762578	123.7029762	BH	2/18/2020 3:55
95.40054899	97.90655113	109.4507921	117.0795175	118.8928075	125.9279724	BH	2/18/2020 4:00
95.28461158	92.45076745	90.42756088	99.85315846	100.3945972	107.9266637	BH	2/18/2020 4:05
95.25279042	93.47703458	94.69502022	105.4153842	103.1152653	110.7047126	BH	2/18/2020 4:10
95.23699124	93.61723698	92.86820899	101.3580424	99.00931767	109.0121352	BH	2/18/2020 4:15
95.33585278	93.02901569	98.79211023	109.2792971	110.4288428	117.1541418	BH	2/18/2020 4:20
95.29552911	94.29369911	95.23712895	105.3114979	101.1613738	111.2646101	BH	2/18/2020 4:25
95.27358193	92.76294001	100.4598523	104.4565426	105.4401194	114.9087158	BH	2/18/2020 4:30
95.56359404	95.99983584	96.57352727	104.1042153	104.1438468	112.1246066	BH	2/18/2020 4:35
95.40574064	92.82816203	91.12485331	100.5195658	98.04896853	107.1683728	BH	2/18/2020 4:40
95.42299793	94.4528584	91.10136154	99.09260731	97.87404392	106.5167386	BH	2/18/2020 4:45
95.15231262	93.75447045	91.29530922	100.7154723	98.51305358	107.0374974	BH	2/18/2020 4:50
95.34388613	92.55964826	91.88955997	104.0484053	99.68888462	109.6681159	BH	2/18/2020 4:55
95.28654	92.95810474	94.04946773	105.2420014	104.2100865	112.3354145	BH	2/18/2020 5:00
95.17678419	92.3975459	90.42811856	100.2859688	101.3805978	108.4303225	BH	2/18/2020 5:05
95.34286428	92.76671182	94.05929798	97.44493778	95.90527524	105.3710585	BH	2/18/2020 5:10
95.41500395	92.39494549	90.74035771	97.2760613	100.644091	108.3037202	BH	2/18/2020 5:15
96.35236385	92.53127422	99.11674686	106.1857434	98.43902217	111.1174785	BH	2/18/2020 5:20
95.40116087	95.37018119	94.1165444	97.75517783	99.60353487	107.9928962	BH	2/18/2020 5:25
95.34160455	93.85833903	93.72323691	105.2671449	111.4986253	118.3921304	BH	2/18/2020 5:30
95.16097781	92.41785893	98.50106189	100.7906939	100.9754328	110.361145	BH	2/18/2020 5:35
95.30453348	93.62691712	93.39243825	99.40835005	102.258024	109.3847655	BH	2/18/2020 5:40
95.34280615	92.43252617	90.22750378	98.77763211	96.25215351	105.9420218	BH	2/18/2020 5:45
95.27139598	93.40309551	96.67489774	100.1034575	107.347975	114.4917317	BH	2/18/2020 5:50
95.22798206	92.46987369	94.43621999	106.2679695	106.3176266	114.2062199	BH	2/18/2020 5:55
95.23501048	92.400364	92.07828085	99.64406395	99.54632252	107.4840808	BH	2/18/2020 6:00
95.36045821	92.51753232	91.0220463	99.90718873	100.9363774	107.9684181	BH	2/18/2020 6:05
95.28607606	93.21154578	97.48111488	106.9854908	106.4113538	113.4258362	BH	2/18/2020 6:10
95.3010253	92.70635146	95.29112184	104.5846953	106.6038336	114.2458725	BH	2/18/2020 6:15
94.98508377	92.48560153	94.31083108	99.00747074	98.03873546	106.6033817	BH	2/18/2020 6:20
95.08789386	92.66903492	98.36060945	106.8600646	112.4324949	116.0351787	BH	2/18/2020 6:25
95.35876907	92.65063142	91.55889816	99.55873015	101.4293899	107.8655102	BH	2/18/2020 6:30
95.29058296	92.80004192	92.51649895	105.8741688	108.9182015	114.7028795	BH	2/18/2020 6:35
95.56241163	104.5322869	104.1153827	107.7037768	102.7883117	114.6373234	BH	2/18/2020 6:40
95.13304396	92.3411027	92.83370519	103.8477945	110.0846188	116.7150267	BH	2/18/2020 6:45
94.99794997	92.40243331	91.46141195	100.2188756	99.47331231	106.8852857	BH	2/18/2020 6:50
95.37323396	96.61850502	103.3866547	115.267554	114.9969675	121.8924904	BH	2/18/2020 6:55
95.29991661	92.79908738	99.06998789	103.4272685	108.4414229	115.1016725	BH	2/18/2020 7:00
95.28030205	92.50824157	93.11638071	104.938276	102.6145213	109.9893511	BH	2/18/2020 7:05
95.14437467	93.64188686	94.0646499	105.0163326	112.3046935	117.8233995	BH	2/18/2020 7:10
94.95477339	92.1238005	91.88176417	103.0263072	100.8217656	109.2845471	BH	2/18/2020 7:15
95.66969439	95.97022131	104.1921634	118.6895036	116.0756909	125.8609112	BH	2/18/2020 7:20
95.29788198	92.70084812	93.90824244	104.0211157	107.8286682	113.8509046	BH	2/18/2020 7:25
95.19342094	94.83765813	101.1185002	116.3770622	116.2434899	124.4020831	BH	2/18/2020 7:30
95.24806204	92.60770486	90.15387969	99.23950431	100.6333083	106.9786227	BH	2/18/2020 7:35
95.24909575	93.08544078	93.60807895	102.5521849	103.1111073	111.1670151	BH	2/18/2020 7:40
95.24752114	94.28048168	104.6463002	106.8741171	101.9854779	113.3336404	BH	2/18/2020 7:45
95.21991943	92.84836061	90.38455796	99.21476822	97.99087315	106.8236152	BH	2/18/2020 7:50
95.32867735	95.74139723	104.2537227	108.6623412	105.7544046	115.302242	BH	2/18/2020 7:55
95.42064259	95.68594416	102.2017475	113.2228594	110.9165913	119.9085818	BH	2/18/2020 8:00
95.23687096	93.06356535	94.38977709	98.59594767	98.23840709	107.0377289	BH	2/18/2020 8:05
95.32471272	92.36879796	90.49489818	97.28798604	101.1330285	106.9328826	BH	2/18/2020 8:10
95.35691408	92.57251253	91.02614574	96.79998331	96.07823572	105.2372292	BH	2/18/2020 8:15
95.29610013	92.48355145	92.14158266	100.8216069	99.56831111	108.5788965	BH	2/18/2020 8:20
95.37397066	103.0186799	117.8437719	113.8434594	113.0058398	123.9336761	BH	2/18/2020 8:25
95.3050558	92.32041289	91.3686773	100.9194392	100.1360409	107.8660452	BH	2/18/2020 8:30
95.20165106	92.33897017	90.89724008	102.0640986	99.50501657	108.1915609	BH	2/18/2020 8:35
95.29244028	95.38565215	105.7684064	107.4755317	110.1897159	117.8930741	BH	2/18/2020 8:40
95.31127952	92.39070303	91.8864034	100.6300119	105.8694369	112.5230075	BH	2/18/2020 8:45
95.31007639	92.33753841	89.77874469	103.4533863	104.3868367	110.5205342	BH	2/18/2020 8:50
95.17275289	92.442352	94.51784217	104.8538927	103.9384316	111.4617795	BH	2/18/2020 8:55
95.16176277	92.38901019	99.09239905	104.7018545	106.2771691	113.2803534	BH	2/18/2020 9:00
95.54643811	106.6003705	119.7906871	120.1316558	115.6281885	126.4159456	BH	2/18/2020 9:05
95.26623177	92.43559027	90.10061711	97.71733285	100.9591532	108.0115879	BH	2/18/2020 9:10
95.28235047	92.68429397	91.50128647	97.97394064	95.85100656	105.7975929	BH	2/18/2020 9:15
95.29264508	92.39568109	90.35680778	94.86279524	94.93622043	104.8724853	BH	2/18/2020 9:20
95.16458588	92.30910614	91.81099544	99.36274888	98.0940364	106.4155364	BH	2/18/2020 9:25
95.36019785	92.88062842	95.16918626	106.7216768	102.751413	111.7394435	BH	2/18/2020 9:30
95.3229051	104.1693265	114.9081258	112.339313	108.7469904	121.9312256	BH	2/18/2020 9:35
95.42670945	93.23599743	104.8315779	115.0789465	111.7763376	119.9189425	BH	2/18/2020 9:40
95.29348043	93.74934158	90.10349908	98.70537023	97.48802055	106.2955961	BH	2/18/2020 9:45
95.29425323	92.43866416	92.12320921	102.1665492	100.8409515	109.0399478	BH	2/18/2020 9:50
95.34033585	96.75563251	106.283968	115.2910472	109.0968086	119.8975295	BH	2/18/2020 9:55
95.28219204	92.37655835	91.46153006	99.9283452	99.90306508	107.5237146	BH	2/18/2020 10:00
95.2749246	92.45628722	93.75530678	102.5995817	101.5464265	108.801138	BH	2/18/2020 10:05
95.46425047	97.56366065	98.40052349	107.1842093	110.5413908	116.597912	BH	2/18/2020 10:10
95.84343108	98.83180698	106.5101307	106.9270742	108.9461649	115.9463621	BH	2/18/2020 10:15
95.28886034	92.81468525	99.91042484	108.9154041	107.6714223	114.4604921	BH	2/18/2020 10:20
95.98234516	95.84429904	103.7028867	109.3865383	109.1578949	117.3088924	BH	2/18/2020 10:25
95.41134797	92.38419674	90.91937176	97.33762294	98.35717552	105.8603836	BH	2/18/2020 10:30
95.25721703	93.01042369	105.9039781	108.3321787	105.8926256	114.8526362	BH	2/18/2020 10:35
95.22852874	93.56060699	103.8456936	114.8575194	109.965798	120.7465359	BH	2/18/2020 10:40
95.46545017	95.2409174	96.36982827	105.5578236	100.9723841	111.0670451	BH	2/18/2020 10:45
95.4126708	93.78884363	108.2961071	109.8476907	109.7034208	118.0901681	BH	2/18/2020 10:50
95.24254881	96.08260812	99.06824156	113.8882024	115.7331102	122.9903497	BH	2/18/2020 10:55
95.43960007	92.77038157	94.58909043	107.7480054	110.0172699	116.7434933	BH	2/18/2020 11:00
95.40976113	92.58337242	90.40504747	101.3067761	100.9516712	108.6040465	BH	2/18/2020 11:05
95.3238614	92.40826834	90.86747976	99.43367902	98.95788034	106.7682025	BH	2/18/2020 11:10
95.36270746	92.55348518	97.0319245	103.0179939	101.2798013	110.4245456	BH	2/18/2020 11:15
95.36090471	92.62255489	92.55054577	100.0359242	101.1866915	108.3827352	BH	2/18/2020 11:20
95.24410324	93.72612401	102.3899981	113.2163691	116.598958	122.7412159	BH	2/18/2020 11:25
95.22456053	93.26989977	100.5260781	104.886585	104.4127573	112.8598398	BH	2/18/2020 11:30
95.15440783	92.71175506	96.59827531	107.5590138	105.0251102	113.1044998	BH	2/18/2020 11:35
95.4697291	92.91275437	96.55145579	104.1278216	101.7644721	110.5059559	BH	2/18/2020 11:40
95.46624419	103.4850506	116.2770416	109.7244496	108.3570674	122.0840336	BH	2/18/2020 11:45
95.27339313	93.14526687	94.97381991	99.46045929	100.3856937	107.7803964	BH	2/18/2020 11:50
95.23127494	94.08816286	103.2160702	112.2101536	106.9456243	116.1676229	BH	2/18/2020 11:55
95.289441	94.0047792	104.8325782	109.2118723	108.9568177	115.7438077	BH	2/18/2020 12:00
95.80999941	96.53366405	102.5376651	111.2537742	111.3157247	119.0870348	BH	2/18/2020 12:05
95.44561936	97.48141296	112.6264486	110.8241575	112.5857112	120.9074499	BH	2/18/2020 12:10
95.44402272	99.83127717	102.7808064	107.4440362	107.1087126	115.0813046	BH	2/18/2020 12:15
95.27607895	97.62982576	108.3888988	106.2339174	103.4999845	114.9794031	BH	2/18/2020 12:20
95.2881544	93.07218011	98.84485587	102.2346315	98.87057281	108.934061	BH	2/18/2020 12:25
95.2376576	93.51778839	102.2079837	104.6071787	99.85117944	111.2332927	BH	2/18/2020 12:30
95.2186988	93.29028668	102.9312453	106.2660414	104.2187038	112.7466943	BH	2/18/2020 12:35
95.6281851	97.98886584	102.9197029	112.8489788	113.0022432	121.8332201	BH	2/18/2020 12:40
95.08888741	92.62199263	101.3397569	105.3567227	101.9252633	111.2378732	BH	2/18/2020 12:45
95.32923345	97.17884571	106.2725538	115.2743212	110.4230275	122.0547574	BH	2/18/2020 12:50
106.2393932	118.8153366	118.9314978	122.6603252	119.0491884	129.795594	BH	2/18/2020 12:55
95.38708264	93.73964419	97.82834308	103.9163387	101.2464352	110.7210906	BH	2/18/2020 13:00
95.20446668	93.59945758	103.6109802	105.8409128	102.4806978	112.5019103	BH	2/18/2020 13:05
95.92579798	98.24104508	97.19345492	102.0045895	98.2531566	108.9345059	BH	2/18/2020 13:10
96.76866256	100.136545	106.1266525	112.5352608	113.5835309	121.9787636	BH	2/18/2020 13:15
95.64285491	96.94036174	112.6128316	118.2238785	112.6927703	125.2948632	BH	2/18/2020 13:20
95.29368348	93.9526834	96.68705089	103.2417995	99.74094365	110.3199853	BH	2/18/2020 13:25
95.44878306	92.81995329	92.61237408	99.59322961	103.7833935	112.2392934	BH	2/18/2020 13:30
95.27256634	95.08737158	97.56037501	108.214917	105.2127622	112.6174861	BH	2/18/2020 13:35
95.21413462	96.21792394	102.3966596	114.5316938	115.4902518	122.8707074	BH	2/18/2020 13:40
95.34327882	93.1216628	98.47420953	107.2903481	110.7051607	115.6515437	BH	2/18/2020 13:45
95.21075639	97.17286168	107.5646206	111.5193281	112.8706129	118.7222919	BH	2/18/2020 13:50
95.10872719	94.43586277	98.85212683	108.2621964	107.7801065	115.2808917	BH	2/18/2020 13:55
95.48560529	93.85885867	99.43877656	102.3383908	99.33591943	109.5188346	BH	2/18/2020 14:00
95.30312337	95.57462441	104.4009407	107.937907	109.642912	115.3023303	BH	2/18/2020 14:05
95.43398331	94.68482336	103.6660051	112.7929094	115.351086	120.55393	BH	2/18/2020 14:10
97.3692297	102.9867123	117.7390012	126.0377508	122.7595775	129.8192966	BH	2/18/2020 14:15
95.75290382	100.0945609	107.1782146	117.4750109	109.5846138	122.9547045	BH	2/18/2020 14:20
95.34687847	96.48374437	105.983496	108.6094516	102.4187649	115.1469448	BH	2/18/2020 14:25
95.35672428	93.3603748	104.4536021	100.8309101	90.22522005	109.6136352	BH	2/18/2020 14:30
95.22203479	93.97627901	102.5922227	110.5225642	97.40255434	113.3008066	BH	2/18/2020 14:35
95.41596416	93.59614356	91.10697546	96.62441611	87.6740386	101.445629	BH	2/18/2020 14:40
95.35845652	93.93201177	93.33551685	98.14565767	89.78196943	104.7774607	BH	2/18/2020 14:45
95.37647443	92.7228633	94.1365159	93.48708683	87.9741532	101.2235569	BH	2/18/2020 14:50
95.60303582	104.8002451	98.16669222	94.94344729	88.47434602	108.9206401	BH	2/18/2020 14:55
95.34767892	95.85434123	94.71949586	107.4806076	96.27653475	110.4506739	BH	2/18/2020 15:00
95.28420684	92.48803618	89.88556519	88.75630316	87.27566057	98.98732909	BH	2/18/2020 15:05
99.17366347	109.1708287	111.1956286	101.3557079	96.5878974	116.4636919	BH	2/18/2020 15:10
95.42992286	94.87538693	102.2841144	88.9945672	94.24415716	106.3072319	BH	2/18/2020 15:15
95.33929318	99.80957518	106.9993971	100.0922071	112.2486138	118.3148935	BH	2/18/2020 15:20
95.31352336	92.95920894	95.09450856	91.96728	100.8755447	108.6576977	BH	2/18/2020 15:25
95.24981682	92.60636163	89.40397671	87.14384086	87.16840499	99.18729526	BH	2/18/2020 15:30
95.59276722	94.47511136	96.30832789	90.08292597	93.67464141	104.4940161	BH	2/18/2020 15:35
95.29875792	92.37678685	91.06405684	87.77070019	88.45019341	99.8775089	BH	2/18/2020 15:40
95.33585862	93.1947823	90.82573138	89.81277747	98.61730626	106.878412	BH	2/18/2020 15:45
95.38259122	92.47896067	90.04138865	87.99899236	93.2864846	102.0320044	BH	2/18/2020 15:50
95.5031483	92.46385266	89.712559	87.54322347	88.17451263	99.09922828	BH	2/18/2020 15:55
95.31231525	91.61446872	91.26404463	90.03779214	94.47485931	101.7356393	BH	2/18/2020 16:00
95.41438832	92.39839702	89.78261819	90.54299716	89.32068984	99.57703366	BH	2/18/2020 16:05
95.71852945	93.05397867	92.3074173	96.79550256	94.07815713	107.4545631	BH	2/18/2020 16:10
101.6922107	92.74252574	91.32958084	90.27097905	89.77418001	101.9192422	BH	2/18/2020 16:15
95.68771923	92.40919379	90.59700136	91.56687511	90.7052655	100.31101	BH	2/18/2020 16:20
95.47657391	94.84721041	94.49637742	97.92998793	102.1081412	112.9996064	BH	2/18/2020 16:25
95.28146944	92.87624091	89.5094262	89.72065385	91.2086597	102.8864345	BH	2/18/2020 16:30
95.30270798	92.29038556	89.58169134	89.32819	86.28338978	98.68523876	BH	2/18/2020 16:35
105.8706284	99.24743982	100.4389847	98.56788183	94.37788553	109.7349265	BH	2/18/2020 16:40
95.50716693	94.13598303	99.25183529	99.41573573	99.01928154	110.4302697	BH	2/18/2020 16:45
96.82224594	96.35478848	94.81696776	94.66969621	91.50967994	104.6083941	BH	2/18/2020 16:50
98.52477937	110.3168465	121.7643956	104.7607305	99.45132258	125.3272327	BH	2/18/2020 16:55
95.45938636	93.96246424	92.26837692	96.34890576	98.48372109	106.9774847	BH	2/18/2020 17:00
95.38310271	92.42049803	89.59691933	89.94353129	88.88013385	99.24934922	BH	2/18/2020 17:05
95.99435477	98.42501991	94.28605259	103.8755386	103.4678942	113.612943	BH	2/18/2020 17:10
98.15734502	102.6562211	92.1391042	100.7607975	105.2209535	113.4749851	BH	2/18/2020 17:15
96.56370054	101.032585	95.45550639	93.55112618	92.49321541	105.3785025	BH	2/18/2020 17:20
95.31816603	92.26470383	89.44487451	91.88276058	89.97347385	100.4673681	BH	2/18/2020 17:25
95.39375028	92.39386372	89.45458153	92.23764746	88.56882701	100.6554939	BH	2/18/2020 17:30
95.26106054	92.29337076	89.54943791	94.94678705	96.45999669	104.1389652	BH	2/18/2020 17:35
104.9477753	110.7200278	94.79156277	95.5059749	101.5875783	114.1598109	BH	2/18/2020 17:40
95.41705128	92.39813347	89.66438296	91.4576697	90.98078023	102.0355102	BH	2/18/2020 17:45
99.93844488	107.4491587	91.20891688	98.88298161	100.5583025	111.9055662	BH	2/18/2020 17:50
95.38672593	92.46533548	90.1919495	96.79932746	89.03563898	101.990116	BH	2/18/2020 17:55
95.37399604	92.38824076	89.45882052	90.899676	87.02931557	99.55455959	BH	2/18/2020 18:00
98.24321913	106.9618665	102.9451296	101.0739171	93.36445029	110.7653395	BH	2/18/2020 18:05
95.19446744	92.35935327	89.35656854	89.59040721	87.88867021	99.09382486	BH	2/18/2020 18:10
95.23439021	92.29953052	89.62504393	93.93618221	94.43203468	105.5340623	BH	2/18/2020 18:15
98.56331514	112.8334861	113.4349799	102.7271931	99.6269029	118.0062611	BH	2/18/2020 18:20
95.27634459	92.29767569	89.44663441	90.42123376	86.42834069	98.99209632	BH	2/18/2020 18:25
95.37632761	92.37374964	89.51315865	90.60049548	87.50039096	99.3914575	BH	2/18/2020 18:30
95.28048428	92.54013804	89.93032242	90.95634633	95.59601613	104.9082808	BH	2/18/2020 18:35
95.28169379	92.3459952	91.08661216	102.3069366	98.92211084	110.4032544	BH	2/18/2020 18:40
95.65559297	97.11804454	96.68213739	101.2740414	92.48547676	107.139398	BH	2/18/2020 18:45
95.40899201	92.50762671	89.60694989	94.13929298	89.40019862	102.5148217	BH	2/18/2020 18:50
95.43930243	93.53027816	94.2250886	102.2088564	104.7661434	111.6418015	BH	2/18/2020 18:55
95.20934455	92.19085231	89.96006462	97.14100142	91.99243275	105.0210422	BH	2/18/2020 19:00
95.25511916	92.30428115	89.62878365	92.93402835	89.29193583	100.7835255	BH	2/18/2020 19:05
95.21797029	92.20760254	89.8704316	91.89642714	86.79010676	99.83563012	BH	2/18/2020 19:10
95.62394149	92.86230948	91.83863198	97.20140673	89.95654431	103.748033	BH	2/18/2020 19:15
95.37118068	92.43153515	90.33035037	93.93003478	93.24946697	103.912243	BH	2/18/2020 19:20
95.18434481	92.47499415	91.44944257	96.79289978	89.00193945	104.66145	BH	2/18/2020 19:25
95.82669529	92.58546075	89.31794346	88.42329397	90.48460641	100.4366963	BH	2/18/2020 19:30
95.38952618	92.50676649	90.04493817	94.20352919	88.78195213	102.1935179	BH	2/18/2020 19:35
95.28656792	92.30830695	89.87012231	93.91903581	93.38690196	103.4427951	BH	2/18/2020 19:40
95.08860484	92.06911281	89.62471633	91.02884194	92.85984045	102.1459781	BH	2/18/2020 19:45
95.70508747	92.76042854	90.05470822	94.68859511	93.51893096	103.1555842	BH	2/18/2020 19:50
95.2523148	92.21677486	89.32359597	87.59360089	86.62503589	98.34353813	BH	2/18/2020 19:55
95.37816599	92.54887665	91.83851605	97.1852454	89.58070748	103.483596	BH	2/18/2020 20:00
95.34110313	92.34893918	90.32917971	90.06814704	86.89041784	99.28162281	BH	2/18/2020 20:05
95.18142664	92.23799312	89.54939911	94.59445387	89.94777348	102.0127554	BH	2/18/2020 20:10
95.7666366	98.56084225	109.587128	99.48192733	99.66423647	113.5114226	BH	2/18/2020 20:15
95.27411886	92.34479723	90.80063792	97.43451362	95.55277449	107.231045	BH	2/18/2020 20:20
95.2487176	92.2275603	89.87832319	88.12371745	87.14699023	99.18741781	BH	2/18/2020 20:25
95.11558525	92.13008646	89.83791404	90.3332723	87.047985	99.75271875	BH	2/18/2020 20:30
98.36455707	100.2384543	103.8914993	109.1880888	105.6890068	118.7403698	BH	2/18/2020 20:35
95.40410946	92.44395725	89.93198904	89.2852508	89.64870734	100.9578864	BH	2/18/2020 20:40
95.38374178	92.73391952	92.23480351	92.84718639	90.42107789	105.8511767	BH	2/18/2020 20:45
95.09346639	92.27284393	90.64004591	92.7899144	90.88050631	102.1391419	BH	2/18/2020 20:50
95.13914857	94.46746991	96.23659149	103.4646304	100.7320741	111.1744778	BH	2/18/2020 20:55
95.19000503	92.21747736	95.50815275	94.594423	95.1851123	106.9809881	BH	2/18/2020 21:00
95.56718324	103.205123	104.8223144	107.4204406	107.2023309	119.1036915	BH	2/18/2020 21:05
95.68283671	102.4550812	106.9710821	105.3633473	99.99303284	115.2902964	BH	2/18/2020 21:10
95.13294579	92.20081035	90.75516823	91.01100259	94.24023134	104.2495628	BH	2/18/2020 21:15
95.18422307	92.3824688	91.4478659	92.6242409	92.25823752	103.6019706	BH	2/18/2020 21:20
100.8789292	109.3352524	123.4377549	106.4436959	111.2930467	127.5086021	BH	2/18/2020 21:25
95.31786213	92.26028265	91.1467402	92.09092319	89.36935839	101.5465365	BH	2/18/2020 21:30
95.34093348	92.42435097	89.60292814	87.92676212	89.94813405	100.7138013	BH	2/18/2020 21:35
95.21842105	92.2084194	90.5242543	90.48881993	92.58666361	102.1237976	BH	2/18/2020 21:40
95.18338675	92.38055589	91.2744739	95.97049312	97.74532783	107.9623475	BH	2/18/2020 21:45
95.31352394	92.44535815	89.52966517	88.83969941	89.51269426	102.385504	BH	2/18/2020 21:50
95.25541016	92.45312407	89.90394365	88.39853919	90.87078598	101.1327467	BH	2/18/2020 21:55
95.30037021	92.5978725	94.55432144	89.34999039	106.2408191	112.2383254	BH	2/18/2020 22:00
95.26244215	92.34097789	90.32467015	89.97843236	89.12722097	99.98806835	BH	2/18/2020 22:05
95.27997135	92.3735691	92.38476152	94.0670615	98.09796016	110.2766747	BH	2/18/2020 22:10
95.29115273	92.24768233	90.5364887	90.73589011	89.42283875	99.95051258	BH	2/18/2020 22:15
95.05391644	92.93110643	96.36983114	97.02111024	115.5093507	117.7650342	BH	2/18/2020 22:20
95.38444222	92.31222774	90.7820848	96.00133099	93.68122429	103.8815585	BH	2/18/2020 22:25
95.31616581	93.10001277	91.40303659	93.4784458	90.65262546	102.7046514	BH	2/18/2020 22:30
97.81171929	98.13665913	104.7760998	110.2756348	110.4288353	118.8602084	BH	2/18/2020 22:35
98.03920214	92.18033206	90.11856849	88.17713618	86.85535802	98.81089553	BH	2/18/2020 22:40
95.35541369	92.40026762	89.93710198	91.26113547	92.51802779	102.0980895	BH	2/18/2020 22:45
95.67790812	99.43099827	108.1820057	109.7785267	113.8145733	120.0070198	BH	2/18/2020 22:50
96.32312596	103.0159096	117.009017	117.3314738	103.98726	122.8899994	BH	2/18/2020 22:55
95.3634021	92.45782411	92.51637515	94.55995316	92.56490721	103.1916749	BH	2/18/2020 23:00
95.49395474	93.56823794	99.94660709	99.70486168	95.96050275	106.6236525	BH	2/18/2020 23:05
95.27089508	92.28697497	95.1785706	94.9965118	91.37271457	103.0864054	BH	2/18/2020 23:10
95.33764058	92.17303045	89.8133702	90.77542527	89.46316784	100.8015741	BH	2/18/2020 23:15
95.20032953	92.39908382	90.6470632	89.96864576	89.29252154	100.1511346	BH	2/18/2020 23:20
95.36436728	92.5144107	91.15996056	90.80379825	94.40485608	105.4867222	BH	2/18/2020 23:25
95.66344596	106.161494	96.0188674	95.37582589	93.46486479	107.5353695	BH	2/18/2020 23:30
95.87187175	92.39573794	94.62157552	102.0772571	99.63102284	111.4089108	BH	2/18/2020 23:35
95.61328341	92.68712806	89.7492288	90.96175399	90.77067908	101.2254129	BH	2/18/2020 23:40
133.1290293	128.3369366	125.7556773	135.3558262	134.0794267	140.7224285	BH	2/18/2020 23:45
95.63758133	99.43836249	94.37143621	96.70590216	93.78898301	107.7774872	BH	2/18/2020 23:50
98.50869628	93.94244137	96.47425986	102.3069528	103.171633	111.0778277	BH	2/18/2020 23:55
96.17914184	95.05484423	96.11156692	97.16756385	102.7667613	107.919385	BH	2/19/2020 0:00
95.31596933	92.3577196	89.58528674	92.84704268	91.07680791	101.0614798	BH	2/19/2020 0:05
95.55736802	93.38060945	90.91079313	98.64366121	102.2595137	107.4408708	BH	2/19/2020 0:10
95.35628316	95.91915663	104.8748813	99.70887686	96.56067074	110.36457	BH	2/19/2020 0:15
99.65712432	102.9155562	99.32305937	99.95675879	108.1395905	118.3302233	BH	2/19/2020 0:20
95.33345746	93.65126403	99.0979365	99.41507112	99.83694952	108.3561396	BH	2/19/2020 0:25
95.4067663	92.56217908	92.46457384	94.23517241	95.86396217	104.7072205	BH	2/19/2020 0:30
95.36390667	94.01094612	97.76238095	105.4488193	100.3601622	109.5909719	BH	2/19/2020 0:35
95.47515114	92.46480183	90.93535051	92.52642999	93.36002589	101.6897799	BH	2/19/2020 0:40
95.33456844	93.9271656	97.85318224	100.2611071	94.35894738	107.291873	BH	2/19/2020 0:45
95.23911004	93.23819092	96.9865359	102.320591	92.52078771	107.078747	BH	2/19/2020 0:50
95.32017804	93.11902106	95.26981907	99.31255379	94.7265207	106.8434498	BH	2/19/2020 0:55
95.36668607	92.65998689	91.38677676	103.3934379	95.7188046	108.2582494	BH	2/19/2020 1:00
98.04125901	101.9020124	94.87782409	100.8456352	105.4947805	112.2877065	BH	2/19/2020 1:05
95.24581242	92.78627761	91.88234418	100.0451653	92.89047756	104.9490829	BH	2/19/2020 1:10
95.22207508	92.49533895	92.26776345	97.88820558	97.34190629	106.3084294	BH	2/19/2020 1:15
95.32839649	93.96901986	97.23903186	107.0443051	106.3430589	114.3721496	BH	2/19/2020 1:20
95.27441749	92.50513922	94.66917129	104.6102835	99.26833734	110.2481511	BH	2/19/2020 1:25
100.4614513	96.80251833	97.9076222	102.9166608	102.8467832	110.5767513	BH	2/19/2020 1:30
95.31137519	92.54491382	94.83222735	101.2717876	98.51367261	108.1244809	BH	2/19/2020 1:35
95.26173621	93.07130679	90.58924409	95.85389103	94.45029282	104.1319187	BH	2/19/2020 1:40
100.2235823	100.2351387	98.90880859	99.70063583	96.1701975	108.6499156	BH	2/19/2020 1:45
95.29755349	94.61401079	95.2365533	102.223726	100.6130689	109.3081547	BH	2/19/2020 1:50
95.54319984	93.39264685	92.26150269	97.69378955	102.6062148	108.7178982	BH	2/19/2020 1:55
95.62646653	101.990453	114.48989	113.4510815	113.6092725	123.261446	BH	2/19/2020 2:00
94.98248758	96.56317409	93.95430238	102.8581168	100.8595724	109.8501269	BH	2/19/2020 2:05
95.3013898	93.00674128	93.96351188	107.2189012	102.7435802	112.756539	BH	2/19/2020 2:10
95.33004628	92.52513308	91.94005338	96.37263968	96.47094377	105.4417073	BH	2/19/2020 2:15
96.314751	103.8357234	102.7598337	102.4068269	99.16350298	112.3691897	BH	2/19/2020 2:20
95.47479917	92.51690883	95.64545077	102.3170352	100.7277767	110.7309057	BH	2/19/2020 2:25
95.21196461	92.46965738	91.38053181	99.23794426	96.56651647	106.1035574	BH	2/19/2020 2:30
95.23048184	92.89411764	92.75628533	103.1687756	106.2905245	112.4572834	BH	2/19/2020 2:35
95.27372139	96.15539294	98.4047215	107.1215984	102.3420974	112.6983138	BH	2/19/2020 2:40
95.34884762	92.8837071	95.52588136	104.5105285	101.5530939	110.39156	BH	2/19/2020 2:45
95.40516458	94.48784196	104.5632516	113.810424	112.9447995	121.1572887	BH	2/19/2020 2:50
95.20991347	92.4851707	95.17960044	101.4939235	95.89598231	107.1679581	BH	2/19/2020 2:55
95.44074775	98.31682407	109.3706648	106.0955899	105.3285809	117.0529493	BH	2/19/2020 3:00
95.26744426	93.41287834	93.67975098	104.592593	102.5124513	110.6570932	BH	2/19/2020 3:05
96.39227353	105.539155	116.4049986	123.8874079	121.0612698	129.7860146	BH	2/19/2020 3:10
95.57318369	96.82234682	95.59065963	102.3410182	98.36577518	109.2313483	BH	2/19/2020 3:15
95.7491548	100.5431587	106.9461292	105.6937903	107.3685534	114.9089567	BH	2/19/2020 3:20
95.34963969	92.87248086	94.33911587	103.2338834	100.5064909	109.1392581	BH	2/19/2020 3:25
95.35341614	92.64881122	91.28887032	100.675337	98.27967374	107.4726241	BH	2/19/2020 3:30
95.34785815	93.1751398	97.75241019	109.3186409	102.9306225	113.5026716	BH	2/19/2020 3:35
95.35262932	93.98428923	92.49388856	104.301503	101.4700291	110.2828122	BH	2/19/2020 3:40
95.24163714	92.78034648	91.05795738	102.206874	98.21373808	107.9339962	BH	2/19/2020 3:45
95.29900366	93.14470926	94.9516964	99.17643005	98.60607934	106.7223744	BH	2/19/2020 3:50
95.1990817	92.30907912	89.508727	95.75112012	95.95155855	103.2324961	BH	2/19/2020 3:55
95.3077966	92.63044857	91.77055909	100.658791	99.56356003	108.1578407	BH	2/19/2020 4:00
95.29933931	95.02222919	98.94652277	102.4887788	100.9080587	110.7093039	BH	2/19/2020 4:05
95.31946818	93.41846845	95.21723906	103.5706889	102.6544613	111.0138651	BH	2/19/2020 4:10
95.21591641	92.48853806	91.36049991	99.61287345	97.72633167	106.5256451	BH	2/19/2020 4:15
95.25472281	92.76657533	98.40592199	104.7018284	99.65297474	112.2072143	BH	2/19/2020 4:20
95.31894128	93.02517598	94.91443928	103.3765593	101.515989	109.8759927	BH	2/19/2020 4:25
95.31692905	95.5783902	108.0444171	113.4844815	110.613624	120.0831246	BH	2/19/2020 4:30
95.31243014	92.940042	99.98058324	104.046435	103.748688	112.3378727	BH	2/19/2020 4:35
95.17882067	94.76864203	101.5401127	110.1954442	105.9763329	116.7792977	BH	2/19/2020 4:40
95.18445792	92.41882065	89.7477819	97.35669983	99.33613275	106.2400326	BH	2/19/2020 4:45
95.23515418	92.28565032	90.61268447	99.0717949	100.9360203	109.1141557	BH	2/19/2020 4:50
95.28606591	92.86083949	96.85123263	105.111835	100.7586273	110.1163806	BH	2/19/2020 4:55
95.27450162	95.38972424	100.4213957	107.8701671	107.4716767	115.3545064	BH	2/19/2020 5:00
95.25572427	92.87232295	90.41432381	96.87627886	97.32476766	105.80371	BH	2/19/2020 5:05
95.30666873	96.71272252	108.5834874	115.4528123	108.4219151	120.1497309	BH	2/19/2020 5:10
95.25334452	93.31866059	92.15734398	100.3753334	99.04085275	108.6975959	BH	2/19/2020 5:15
95.24051383	92.28702524	89.98007141	96.56086269	96.34795532	104.8993732	BH	2/19/2020 5:20
95.51066591	108.9810963	111.9120718	103.4329133	105.0965423	118.3513812	BH	2/19/2020 5:25
95.28410254	93.18991973	91.7774144	98.88770225	98.66240412	110.3616997	BH	2/19/2020 5:30
95.43711613	105.3053581	110.5036718	113.6833884	111.3217061	120.5521398	BH	2/19/2020 5:35
95.18854134	96.16275689	91.77244932	101.9245957	99.38835108	108.1879953	BH	2/19/2020 5:40
95.25420812	92.70535484	91.52616829	100.6595903	103.8317612	112.4539098	BH	2/19/2020 5:45
95.2714669	98.05338225	99.76886556	107.0219182	106.6242767	114.3321163	BH	2/19/2020 5:50
95.90006298	100.0030531	105.405395	115.4094895	108.2475866	121.0171672	BH	2/19/2020 5:55
95.34116876	92.47350088	91.12643213	102.2176908	101.1408354	110.6594542	BH	2/19/2020 6:00
95.21817687	92.33171897	91.29474042	101.5603889	100.2566881	108.0773004	BH	2/19/2020 6:05
95.1665755	92.41608133	89.97782081	101.1356287	99.99739495	107.9197168	BH	2/19/2020 6:10
107.5066855	122.4031957	117.8704287	112.476359	109.89607	128.4338355	BH	2/19/2020 6:15
95.20495394	92.74823961	97.98592045	109.1583564	106.4445716	114.2615823	BH	2/19/2020 6:20
95.22150721	92.75815216	92.73502234	102.1823094	103.1942059	109.711561	BH	2/19/2020 6:25
95.19461906	94.11959228	94.55237562	99.59842257	97.87963372	106.7183998	BH	2/19/2020 6:30
95.24086018	92.7196339	90.74407429	102.6881494	99.38211051	108.6338802	BH	2/19/2020 6:35
95.32894067	92.6743495	97.50639799	106.4213302	102.1101124	113.7936665	BH	2/19/2020 6:40
103.2273575	118.676899	127.605479	129.2132153	126.4808214	135.791833	BH	2/19/2020 6:45
95.21918277	93.00802281	97.88859565	108.5878436	105.4805972	116.0505281	BH	2/19/2020 6:50
95.28846735	93.48160748	97.41917604	104.2168121	105.646154	112.772736	BH	2/19/2020 6:55
95.27694717	92.67106163	97.88674316	101.9988416	103.084692	109.7362986	BH	2/19/2020 7:00
95.20497556	92.25745882	94.0540437	103.0320275	100.7426856	110.5853129	BH	2/19/2020 7:05
95.33101322	93.56320252	91.42631219	98.15555326	95.97249025	105.3786457	BH	2/19/2020 7:10
95.32847143	92.92385118	95.948218	105.211349	103.0538925	110.619833	BH	2/19/2020 7:15
95.31977544	92.44266275	91.80046347	103.7711386	108.4546739	112.2894972	BH	2/19/2020 7:20
95.28216554	93.61882926	94.06535553	99.00555205	98.5509722	107.5806213	BH	2/19/2020 7:25
95.25774652	92.9895024	97.59547871	106.259692	103.9393611	111.7898149	BH	2/19/2020 7:30
95.29536936	92.33036873	91.19031938	100.7368444	99.89275736	107.4830431	BH	2/19/2020 7:35
95.33360531	97.0123509	94.89138333	104.4857696	103.9410799	111.070143	BH	2/19/2020 7:40
95.22154791	92.37113565	90.05278997	97.53450748	97.57403745	105.7943187	BH	2/19/2020 7:45
95.29171795	96.00268355	110.8859115	111.8375155	100.8340525	116.9429681	BH	2/19/2020 7:50
95.18154294	92.89196605	97.20242342	107.0254901	105.188943	113.5284512	BH	2/19/2020 7:55
95.19146889	93.73103105	105.3026424	113.5162357	107.4646816	116.8570432	BH	2/19/2020 8:00
95.23296605	92.88820954	97.50741635	111.8794501	115.4112594	120.9119124	BH	2/19/2020 8:05
95.24644573	92.97275049	105.2181046	102.3069334	103.9172704	112.5261763	BH	2/19/2020 8:10
95.28537975	92.36708632	94.06398841	100.9189126	100.8741685	108.8729516	BH	2/19/2020 8:15
95.24654213	92.44842344	92.44011523	98.97769991	100.1087327	107.8485248	BH	2/19/2020 8:20
95.18011424	92.28399325	89.89280281	96.55762595	97.03004548	104.9648668	BH	2/19/2020 8:25
95.20335914	92.65382481	93.63348295	105.502537	103.9052259	111.4210512	BH	2/19/2020 8:30
95.25168637	92.67137549	93.57004051	101.1177239	99.73868075	108.0195294	BH	2/19/2020 8:35
95.22981677	92.54248804	93.5315352	108.1324249	106.6731727	115.9459303	BH	2/19/2020 8:40
95.27562836	93.15891813	104.0176663	110.0928471	109.1547757	117.5461818	BH	2/19/2020 8:45
95.23169614	92.89416513	107.6730871	109.0127951	109.9735276	118.7877424	BH	2/19/2020 8:50
95.19593633	92.97901022	96.34541661	101.3303644	101.3611536	109.0998828	BH	2/19/2020 8:55
119.9503781	124.3532938	129.659116	134.2961202	134.4007536	141.984807	BH	2/19/2020 9:00
95.26645354	92.42446562	93.1740797	104.6448056	115.7101148	125.8972724	BH	2/19/2020 9:05
95.17941468	92.80849843	95.21873062	102.5085365	103.4636469	110.5603129	BH	2/19/2020 9:10
96.32341195	100.1717611	96.21268454	103.858294	104.0692369	111.6352102	BH	2/19/2020 9:15
104.1643301	111.0173211	121.2034845	129.8246295	125.5716229	136.6707766	BH	2/19/2020 9:20
95.19860463	92.8015241	90.19454476	100.8356044	101.2976629	108.4315914	BH	2/19/2020 9:25
95.36159633	99.85956823	116.0013483	114.069071	116.5630658	126.7077479	BH	2/19/2020 9:30
95.22886759	92.39822119	91.65861055	104.4424849	103.1450726	110.681178	BH	2/19/2020 9:35
95.24062277	95.46140648	100.1905013	105.9430139	102.0778103	113.0510787	BH	2/19/2020 9:40
95.30342723	95.22082092	99.34851476	105.3558346	103.511233	112.9698266	BH	2/19/2020 9:45
95.19014248	92.4313023	98.0620835	104.5561829	115.3452652	120.5608926	BH	2/19/2020 9:50
95.22282012	92.28605598	91.1522977	101.0904353	102.0413721	108.9719834	BH	2/19/2020 9:55
95.173409	92.2433619	89.39720881	93.30876926	95.63398714	103.5412618	BH	2/19/2020 10:00
95.29600393	92.3982211	89.55908021	93.97887414	95.07591033	103.0963284	BH	2/19/2020 10:05
95.17445076	92.2314443	92.73644513	96.86499303	96.33572765	105.3966179	BH	2/19/2020 10:10
95.2381916	94.92509145	94.56718902	104.646916	103.8848846	111.7687651	BH	2/19/2020 10:15
95.25373142	92.37440819	91.44676162	99.09030844	102.3675677	107.484848	BH	2/19/2020 10:20
95.49218742	94.33495573	107.6826228	105.3018982	103.4746811	114.063777	BH	2/19/2020 10:25
95.32996796	92.61721025	91.48142341	100.5375234	102.4687869	109.4166046	BH	2/19/2020 10:30
95.27953277	92.48052583	94.5578064	103.3063206	104.2956064	111.4339764	BH	2/19/2020 10:35
95.2433527	92.32490015	92.06821052	99.2992273	101.8577094	108.3438246	BH	2/19/2020 10:40
95.25034445	95.83331877	112.4820673	107.7574956	111.4537354	120.4675504	BH	2/19/2020 10:45
95.30137965	92.39592314	91.82577622	102.1305624	105.5553898	110.9735665	BH	2/19/2020 10:50
95.32789477	92.51475892	92.23744832	105.1727808	104.7900849	111.93944	BH	2/19/2020 10:55
95.24898506	93.17118031	94.90770632	99.83222738	99.18993759	107.7456136	BH	2/19/2020 11:00
95.27025436	92.30815808	91.19318558	98.08286709	99.95468335	107.2417525	BH	2/19/2020 11:05
95.22836426	92.34775455	90.30598503	98.87153451	101.545283	107.6081862	BH	2/19/2020 11:10
95.31316618	92.77794365	96.481753	103.5020755	104.4968405	112.9027675	BH	2/19/2020 11:15
97.95109915	115.4778794	124.5134309	120.8338143	119.4406509	130.5309595	BH	2/19/2020 11:20
95.26317233	92.40462786	90.87473016	100.7621958	101.8736664	108.9643954	BH	2/19/2020 11:25
95.45806007	94.86399299	91.6815337	98.90561554	99.06078867	107.2909726	BH	2/19/2020 11:30
95.21723295	97.16583811	99.58180285	108.9999154	114.418129	118.9594148	BH	2/19/2020 11:35
95.22330155	99.82399987	113.7225848	112.6526319	108.2006707	121.3762827	BH	2/19/2020 11:40
95.25090985	92.67778644	91.43211587	98.90231447	101.408469	108.1953734	BH	2/19/2020 11:45
95.08379567	92.62385754	93.94797449	103.5831831	101.5048073	109.3632656	BH	2/19/2020 11:50
95.26967502	93.05681038	93.91620338	104.0724797	106.208407	112.2827363	BH	2/19/2020 11:55
95.21536778	92.51821292	94.79645196	101.2819805	100.495194	108.682649	BH	2/19/2020 12:00
95.27729872	99.37145351	109.3010985	107.6838913	101.5250411	115.0653166	BH	2/19/2020 12:05
95.25032559	95.56521936	109.5413118	111.5954551	109.9104068	118.8701755	BH	2/19/2020 12:10
95.8511793	105.9931939	117.8541789	124.1373603	125.2678231	129.7703329	BH	2/19/2020 12:15
95.13587945	92.54120649	93.70644116	98.43549329	99.93207303	106.5179933	BH	2/19/2020 12:20
95.12851564	92.58386524	100.1029644	106.9315535	105.7405636	113.4281114	BH	2/19/2020 12:25
95.49283259	95.15594708	101.6805734	113.0500522	123.4944672	130.6456527	BH	2/19/2020 12:30
99.5902151	100.2429883	111.2147384	106.7576299	106.6374225	117.1059942	BH	2/19/2020 12:35
95.40102161	100.0767912	105.2081282	114.7141885	110.417946	122.1817751	BH	2/19/2020 12:40
95.23652737	92.61521689	99.69817291	111.9573855	121.7904798	131.6710467	BH	2/19/2020 12:45
95.17836588	93.03245656	103.4492314	106.3923306	101.3039898	112.0314588	BH	2/19/2020 12:50
95.28388947	94.88969178	101.631005	108.6856599	109.7339846	115.6044824	BH	2/19/2020 12:55
95.27751095	93.87785757	102.07715	107.7018843	100.9085719	112.9701879	BH	2/19/2020 13:00
95.33833539	97.20082271	100.9812481	100.4937529	98.55404948	109.0136891	BH	2/19/2020 13:05
95.37090624	92.44715422	91.7357459	100.0108275	99.53035799	107.9819222	BH	2/19/2020 13:10
95.34778835	93.78404412	96.53535026	105.4102702	102.9799821	111.430505	BH	2/19/2020 13:15
96.42450973	109.8711223	118.3885747	115.2734779	117.694554	127.3142539	BH	2/19/2020 13:20
95.35164929	98.09862873	107.9115286	114.5106478	113.5957943	120.0181673	BH	2/19/2020 13:25
95.34324449	99.65749905	107.3777118	107.344578	106.3784178	115.8392657	BH	2/19/2020 13:30
95.32220236	94.08573488	97.39025389	102.2389205	110.5579772	115.5762716	BH	2/19/2020 13:35
95.29920388	93.4422004	99.0373922	107.934722	107.8699295	117.3143131	BH	2/19/2020 13:40
95.26880558	97.47742706	108.2055714	114.0239761	115.9896849	121.6129166	BH	2/19/2020 13:45
95.31343644	92.96274198	95.84015537	104.6875125	102.8578312	111.19299	BH	2/19/2020 13:50
95.35586227	92.97833598	97.67234407	107.8622405	104.5573159	113.3006722	BH	2/19/2020 13:55
95.30796405	100.2438908	102.70014	104.6231227	101.3624389	112.013227	BH	2/19/2020 14:00
95.51237885	99.87867008	109.8215095	118.9074632	120.0177612	126.1855204	BH	2/19/2020 14:05
95.40718937	94.00616916	96.26635533	102.738597	100.7184744	109.0917107	BH	2/19/2020 14:10
95.79252781	98.98725619	106.5733237	105.4532957	99.72884103	114.5949031	BH	2/19/2020 14:15
95.34359518	93.09496473	94.87682767	100.496494	93.13221117	106.4675204	BH	2/19/2020 14:20
95.26661184	94.85758699	100.7783265	101.0973223	91.30158319	107.4214382	BH	2/19/2020 14:25
95.28290746	96.14607867	103.160985	106.2424247	96.45768039	113.202159	BH	2/19/2020 14:30
95.34106945	93.44824683	96.31904516	98.59347051	92.52158204	105.2842811	BH	2/19/2020 14:35
95.3762409	94.9734976	100.5814457	100.0069819	94.75580425	109.3432272	BH	2/19/2020 14:40
95.37271018	98.15808976	104.9290813	98.43917547	99.25845624	112.8971293	BH	2/19/2020 14:45
95.31371935	92.95759188	91.81953092	90.38306665	90.57104576	101.1622566	BH	2/19/2020 14:50
95.33759921	94.00545513	93.41075982	92.66784744	94.10026035	104.7869985	BH	2/19/2020 14:55
95.28478987	96.54166494	109.1568704	102.5507893	104.2659983	113.3899009	BH	2/19/2020 15:00
95.93056048	94.4212492	92.26356033	92.81667937	93.43990529	103.7856067	BH	2/19/2020 15:05
95.2036199	92.46443194	90.83883376	90.31123425	91.62599742	100.9105906	BH	2/19/2020 15:10
96.46759164	94.49400977	90.84330188	90.55878523	95.49923953	103.5902731	BH	2/19/2020 15:15
95.30356805	93.00290158	89.52561845	89.16344319	93.00342515	101.2062898	BH	2/19/2020 15:20
95.33713226	92.56443789	89.5174406	88.98749386	91.15977982	100.2196311	BH	2/19/2020 15:25
99.66566039	112.6000466	120.8422928	115.1137744	115.11149	127.2384607	BH	2/19/2020 15:30
95.28455655	92.35149808	89.45830526	89.79391867	89.3398285	99.40769203	BH	2/19/2020 15:35
95.35921402	92.43342693	89.69928512	93.99722605	95.17954049	105.3596186	BH	2/19/2020 15:40
95.25432696	92.33377094	89.56262522	92.34929335	96.76776693	103.012453	BH	2/19/2020 15:45
95.27900775	92.21844777	89.71408068	94.11624151	93.96364874	102.7719025	BH	2/19/2020 15:50
95.32338455	92.32711156	89.52042905	92.23448799	95.70601131	101.5428574	BH	2/19/2020 15:55
95.25793451	92.62164211	89.48417615	91.14954439	98.55283269	104.1530819	BH	2/19/2020 16:00
95.98069766	94.26492226	93.92274204	97.06860277	100.1861816	108.2586799	BH	2/19/2020 16:05
95.22843514	92.29229448	89.40426929	88.54176959	91.21927675	99.61800921	BH	2/19/2020 16:10
95.25956196	92.23011926	90.40263016	90.07579257	90.29448671	100.1786467	BH	2/19/2020 16:15
95.30067119	92.26060026	92.43547926	97.64362667	97.1347459	106.2046224	BH	2/19/2020 16:20
95.78575508	94.12430153	101.5649996	100.5747366	108.9292056	116.6787384	BH	2/19/2020 16:25
96.20793565	93.18110696	97.92239454	96.84784408	97.62419674	108.8725907	BH	2/19/2020 16:30
95.31647342	92.26621986	89.38825796	88.42545801	91.84413065	100.0847253	BH	2/19/2020 16:35
95.42124178	92.43675827	92.5268357	91.49584595	92.52780638	102.1207687	BH	2/19/2020 16:40
103.48885	104.375641	107.2277533	104.193286	107.3812725	120.2086274	BH	2/19/2020 16:45
95.70889909	92.46355137	95.30020356	96.92470747	98.17085985	107.184902	BH	2/19/2020 16:50
95.31369503	92.42116904	93.61451321	103.9127339	100.1156515	108.6421675	BH	2/19/2020 16:55
95.5496394	93.17156534	91.74650546	95.2252796	93.56010786	103.5360285	BH	2/19/2020 17:00
95.2972156	92.29351373	90.10909369	93.36500934	92.85163172	101.607739	BH	2/19/2020 17:05
95.25711549	92.29177107	89.98572663	90.72566003	91.77282055	101.1896674	BH	2/19/2020 17:10
95.28147062	92.62820053	92.42230317	98.9161656	95.94456717	104.6284319	BH	2/19/2020 17:15
96.32702738	100.9175892	97.96281762	94.81922994	89.0095327	108.0323374	BH	2/19/2020 17:20
95.80631606	93.20428528	96.70403992	96.8843513	98.3939021	108.9685298	BH	2/19/2020 17:25
95.31515531	92.45967389	90.8324026	93.82406307	94.57541674	104.8684438	BH	2/19/2020 17:30
95.53236981	92.47191961	90.18162423	94.09966459	91.6363626	102.4647225	BH	2/19/2020 17:35
95.34601286	92.32475886	90.10923688	93.70987694	93.39848639	103.8491827	BH	2/19/2020 17:40
95.99377931	95.03975798	101.6828564	106.2566591	108.7014984	118.3120371	BH	2/19/2020 17:45
95.23994375	92.27621401	90.53514371	93.78509885	88.22202012	100.8824317	BH	2/19/2020 17:50
95.36103638	92.33419642	90.9306429	94.58722006	87.36508388	100.9734128	BH	2/19/2020 17:55
95.26810293	92.32550136	90.27989522	90.16268525	88.06633163	100.1017111	BH	2/19/2020 18:00
95.21279048	92.33134437	90.8916114	94.49407936	89.0647027	100.9520341	BH	2/19/2020 18:05
95.42614955	92.42318151	89.66222133	88.43513597	86.01895638	98.57711564	BH	2/19/2020 18:10
95.28977353	92.32176907	91.72233721	96.1009152	88.84882336	101.5663972	BH	2/19/2020 18:15
95.30575753	92.33076129	89.85167949	89.97743081	86.53380068	100.016635	BH	2/19/2020 18:20
95.21526852	92.26420565	90.61549034	96.86753383	89.92117727	102.6937425	BH	2/19/2020 18:25
95.24817773	92.33172475	90.52147584	93.98481099	90.00524622	101.5884156	BH	2/19/2020 18:30
95.49673124	92.88365277	95.1255045	101.9995115	101.0978211	110.1431839	BH	2/19/2020 18:35
95.45924797	92.35497046	91.2386386	95.13552311	87.60251998	100.7882962	BH	2/19/2020 18:40
95.36916804	92.47363947	99.26882271	101.7008676	98.60342652	110.5058799	BH	2/19/2020 18:45
95.38198635	92.36411305	89.84145188	87.54980788	86.69706674	98.47472615	BH	2/19/2020 18:50
95.30073231	92.31637632	92.1056959	91.22003202	86.55797101	100.4299978	BH	2/19/2020 18:55
95.40697473	92.33694115	91.46116217	92.5388802	92.09254665	102.4372941	BH	2/19/2020 19:00
98.64654118	96.24555863	90.9298284	89.59565508	86.16841759	99.80998688	BH	2/19/2020 19:05
95.18962402	92.20459794	94.00281865	95.21381433	97.60903773	104.5485478	BH	2/19/2020 19:10
95.29304115	92.35045833	97.61014364	93.71985515	88.16347131	103.4393909	BH	2/19/2020 19:15
95.29050511	92.35042695	91.13344359	92.67065856	87.2017645	100.046539	BH	2/19/2020 19:20
95.20924972	92.2452749	91.4915819	93.90910481	96.40338679	104.9650113	BH	2/19/2020 19:25
95.44916856	92.91192868	97.40699315	98.19209058	104.547978	111.2272325	BH	2/19/2020 19:30
95.23505731	92.25341747	94.1101161	92.93239042	91.96854171	105.8567297	BH	2/19/2020 19:35
95.19481812	92.25554177	89.51691626	87.73151684	90.8628592	100.2806988	BH	2/19/2020 19:40
95.31303367	92.30518246	91.25979971	93.34885398	87.47805625	100.7144006	BH	2/19/2020 19:45
95.1762675	92.1770145	90.63890052	88.77071129	86.44282258	98.86006051	BH	2/19/2020 19:50
95.26512816	92.27043386	90.40899379	91.54283203	91.8514873	101.6689027	BH	2/19/2020 19:55
98.54507285	103.6532499	90.54100759	89.44356745	87.25465294	106.0545411	BH	2/19/2020 20:00
95.70109828	92.62781456	92.57939985	93.60943914	90.19613234	102.3378976	BH	2/19/2020 20:05
95.4883135	92.52025021	92.53835206	92.37729982	87.7971207	100.4472917	BH	2/19/2020 20:10
95.27583177	92.37386182	92.04210422	90.94314897	88.38778818	100.9871804	BH	2/19/2020 20:15
95.29716348	92.70524318	93.21075171	93.24499669	88.994882	101.9682757	BH	2/19/2020 20:20
95.45368025	92.39967453	101.5797673	103.7413893	104.1705098	112.4575913	BH	2/19/2020 20:25
95.27343052	95.82931936	91.06234323	92.21591075	90.8186574	102.6944689	BH	2/19/2020 20:30
95.33780411	92.25320682	89.85785625	88.30567482	89.69039568	100.0877765	BH	2/19/2020 20:35
95.33498226	95.54908029	101.3014025	106.6973172	102.5425717	114.4609298	BH	2/19/2020 20:40
95.31015175	92.34010602	90.41683449	90.7544455	91.61455039	101.5727709	BH	2/19/2020 20:45
95.1784557	92.23927941	89.33705755	86.93918175	87.07035191	98.57781899	BH	2/19/2020 20:50
97.40982776	102.9300192	107.968263	101.7161975	113.2115651	122.322045	BH	2/19/2020 20:55
95.28744343	92.27824496	91.58292943	96.38357527	94.34107333	103.7257221	BH	2/19/2020 21:00
95.30808921	92.30363736	98.11749088	100.0560063	95.0284772	106.9137058	BH	2/19/2020 21:05
95.32496377	92.32376837	93.33624784	97.33276634	97.38990291	105.7082606	BH	2/19/2020 21:10
95.37614264	92.3824297	90.42307784	90.95108894	93.83019673	104.2032481	BH	2/19/2020 21:15
105.075615	92.05874853	99.15851247	92.60706826	85.8762479	107.7053916	BH	2/19/2020 21:20
97.81360142	96.43802307	94.90134106	93.45369825	99.22758789	114.6513519	BH	2/19/2020 21:25
95.38559133	92.43566489	90.12433411	93.37332935	93.08475462	102.5861021	BH	2/19/2020 21:30
95.27490569	92.34357956	89.94886772	93.32212372	98.20821511	105.9346213	BH	2/19/2020 21:35
97.77107095	92.54010424	92.05453558	91.51778808	93.11297856	103.3796462	BH	2/19/2020 21:40
96.86284792	103.2662366	98.37534435	96.37294229	94.33257592	109.9008578	BH	2/19/2020 21:45
95.32167341	92.50855003	93.92236885	103.824166	99.39790449	109.3889676	BH	2/19/2020 21:50
95.44474703	92.3414712	96.97415967	97.94867229	98.56735341	108.0241687	BH	2/19/2020 21:55
95.24102526	92.26147359	95.01835814	96.983732	92.6617119	105.3333601	BH	2/19/2020 22:00
95.36021908	93.47120844	92.84404681	93.89143303	91.99880042	102.1890105	BH	2/19/2020 22:05
98.25942999	92.54620888	89.71896949	91.82562721	91.90975012	101.5904175	BH	2/19/2020 22:10
95.09305016	92.17143163	89.25666949	87.04798369	86.7465261	98.85579893	BH	2/19/2020 22:15
95.67996477	92.37977959	93.60610107	101.1479993	95.44801162	110.7868423	BH	2/19/2020 22:20
95.35803935	92.3295318	89.99428665	91.90510835	91.56350457	104.1652813	BH	2/19/2020 22:25
95.22287382	95.79301342	96.17904419	101.6415994	101.0429423	109.3392685	BH	2/19/2020 22:30
95.43227558	92.457321	89.85449525	90.96420065	91.12515669	100.7606715	BH	2/19/2020 22:35
96.41821085	92.35191885	89.5123546	88.67520072	88.99460391	99.81672405	BH	2/19/2020 22:40
95.29526644	92.30788223	91.50568635	91.71433324	89.78827645	101.0251673	BH	2/19/2020 22:45
95.72626169	95.28464593	105.7522407	103.4496165	104.8189643	114.9894374	BH	2/19/2020 22:50
96.29339423	92.67045008	90.11397252	90.72238634	92.94944354	103.9827714	BH	2/19/2020 22:55
95.24832291	92.22462581	90.02414541	89.28367914	90.50599591	102.4342125	BH	2/19/2020 23:00
95.38998321	95.33440536	98.8013339	96.25894496	99.52929273	108.8272595	BH	2/19/2020 23:05
97.17168617	92.39588649	91.21114669	89.80062048	87.36918044	99.90154783	BH	2/19/2020 23:10
95.36881787	92.813437	90.45775043	88.01113984	88.69762141	100.6580069	BH	2/19/2020 23:15
98.91308777	102.7251985	119.6672779	116.134794	115.3462025	127.141697	BH	2/19/2020 23:20
95.4462649	92.71826206	91.3316252	90.28669035	91.50667248	101.1507088	BH	2/19/2020 23:25
95.24414293	92.88784158	100.4940403	106.2103273	98.5515819	112.5600348	BH	2/19/2020 23:30
95.23810326	92.38559255	89.65940901	88.87987658	91.8695604	103.9727613	BH	2/19/2020 23:35
95.40265763	93.76073386	93.67844786	89.37963808	89.47222905	101.7044195	BH	2/19/2020 23:40
95.33165747	92.33825223	94.44570498	91.54631531	93.54244252	104.9904042	BH	2/19/2020 23:45
95.35400615	92.43132595	93.99436317	97.59518305	94.19645328	106.1534101	BH	2/19/2020 23:50
95.33013461	92.5156828	89.78672109	96.62265791	92.75425987	104.5365719	BH	2/19/2020 23:55
95.44210308	92.49023883	89.8710011	91.92455207	90.41700096	101.3655629	BH	2/20/2020 0:00
95.4577901	93.1086655	101.0548514	100.6500977	99.87469054	111.6441663	BH	2/20/2020 0:05
95.38474509	92.45961413	89.77671361	93.72514336	91.27592318	102.3248866	BH	2/20/2020 0:10
95.41711499	92.98537396	95.55176147	96.65706903	95.40275545	105.1185138	BH	2/20/2020 0:15
103.5222297	112.5728684	119.9241936	118.8849563	110.2399767	125.9187228	BH	2/20/2020 0:20
95.41826969	92.50263489	89.74445675	93.84268675	92.15786468	102.2304885	BH	2/20/2020 0:25
95.31500207	92.61528447	91.95680144	93.83152618	94.30673226	104.5470858	BH	2/20/2020 0:30
95.29903874	92.53805679	92.07453617	94.99553509	94.62664381	105.7791564	BH	2/20/2020 0:35
96.07234223	94.66414307	93.91890084	93.76906621	95.40952651	104.2687267	BH	2/20/2020 0:40
95.58124601	92.75272112	91.4551061	95.47636732	99.12827005	107.9791916	BH	2/20/2020 0:45
95.20403539	93.40377857	94.6297856	97.21614636	99.13071836	108.5774773	BH	2/20/2020 0:50
95.33808831	92.79050509	93.15864791	99.49589873	96.78707743	105.7895219	BH	2/20/2020 0:55
95.78133854	95.95754548	106.061962	108.0081976	100.9186454	113.8333104	BH	2/20/2020 1:00
95.30922358	93.30225488	93.3039565	97.80716475	96.03084421	106.4529176	BH	2/20/2020 1:05
95.38092099	93.14230707	90.22630845	95.45038144	97.03618295	105.6309383	BH	2/20/2020 1:10
95.33669613	96.70243326	102.7030499	111.7063642	106.0435366	117.2033043	BH	2/20/2020 1:15
95.2859989	94.13526836	101.7450256	107.2985935	115.2297637	120.3856994	BH	2/20/2020 1:20
96.47818092	102.9388313	115.6167849	120.6733305	119.3360351	127.8555877	BH	2/20/2020 1:25
95.35729562	92.90617994	102.5848414	102.9621768	100.1441524	111.2411245	BH	2/20/2020 1:30
95.40065685	92.84615369	92.73860336	97.84768058	97.76549055	106.3144574	BH	2/20/2020 1:35
95.37322595	93.43547905	95.43034737	104.459837	101.7315335	110.1894555	BH	2/20/2020 1:40
95.29921089	92.32579268	91.17176231	97.96654903	94.76674194	105.1627346	BH	2/20/2020 1:45
95.60140611	95.09153561	95.30031568	103.8430205	105.1817235	112.600822	BH	2/20/2020 1:50
95.17794497	92.53127854	90.85663085	98.39164834	95.8304413	105.2524045	BH	2/20/2020 1:55
95.37138897	93.56130475	93.72563203	97.18688015	100.143536	107.8986366	BH	2/20/2020 2:00
95.36296627	92.57681661	90.27731755	95.69404024	93.95256321	103.3948997	BH	2/20/2020 2:05
95.76584932	98.89757797	112.6816437	118.6676726	117.6326809	126.1458387	BH	2/20/2020 2:10
95.31321649	93.57840145	90.69188235	96.87311456	98.6629116	105.9392795	BH	2/20/2020 2:15
98.91050034	96.76632686	93.17762104	93.19694277	94.2400939	103.5873344	BH	2/20/2020 2:20
95.35820746	92.92885535	91.79456545	94.98534888	96.17969144	105.6131425	BH	2/20/2020 2:25
95.43726186	93.07251837	94.22846727	94.5684946	94.97652412	104.4138538	BH	2/20/2020 2:30
98.99475033	96.83052993	97.81052283	101.3054449	99.15699497	109.0707553	BH	2/20/2020 2:35
95.5807646	92.35463282	89.61217857	91.96001436	93.0501995	102.21254	BH	2/20/2020 2:40
95.27195697	93.81898046	92.77299397	103.7130694	102.3285863	110.740234	BH	2/20/2020 2:45
95.24909604	93.57097369	96.79420118	102.2277149	106.4295143	111.5583177	BH	2/20/2020 2:50
95.31178956	93.58571109	99.86521618	109.8951232	106.8815534	116.5182437	BH	2/20/2020 2:55
95.99199607	96.29160143	106.1029956	112.051735	110.6223921	117.8781197	BH	2/20/2020 3:00
95.26758919	93.09099308	101.5048967	112.4013957	107.7893683	117.1864422	BH	2/20/2020 3:05
97.95981708	110.3578121	115.859042	115.1155122	114.5007947	125.6509718	BH	2/20/2020 3:10
95.34630628	92.5812118	91.67645561	100.3376061	97.72965002	107.1350946	BH	2/20/2020 3:15
95.24997995	93.65040305	93.08360924	102.9220119	101.8018282	110.2226777	BH	2/20/2020 3:20
95.3373245	92.81270596	90.6563578	94.37769696	94.48967926	103.185678	BH	2/20/2020 3:25
95.41053777	92.67855075	96.51460527	107.8395891	105.3836605	113.3374405	BH	2/20/2020 3:30
95.65255143	101.341699	111.2717927	122.0047216	122.2064253	129.295652	BH	2/20/2020 3:35
95.5891602	95.49816899	96.29533166	101.0229343	102.5804817	111.5177274	BH	2/20/2020 3:40
95.37082068	94.01404166	95.59732233	96.33604682	97.8505016	105.9553166	BH	2/20/2020 3:45
95.39623444	95.13333967	92.59840141	101.1417685	103.4652651	110.0572316	BH	2/20/2020 3:50
97.27095657	93.70806384	96.99296516	110.4762105	105.7775171	116.3517085	BH	2/20/2020 3:55
97.2280031	101.3732743	95.60443832	100.0061034	101.3876966	109.5109071	BH	2/20/2020 4:00
95.63476839	107.8383253	111.2746009	110.2829487	104.3185522	118.8106982	BH	2/20/2020 4:05
95.23296788	92.49674156	91.30340047	97.80830195	95.62219575	105.4681244	BH	2/20/2020 4:10
95.26991113	92.78607581	95.11844399	103.2274037	102.7806738	109.8573357	BH	2/20/2020 4:15
95.28387032	92.47923638	91.25773391	99.5289541	99.60241179	107.2991593	BH	2/20/2020 4:20
95.4719067	97.29265698	103.6351879	117.0712923	113.1968935	125.4893877	BH	2/20/2020 4:25
123.795109	131.4090139	134.9128158	135.8532902	136.2365707	144.0802761	BH	2/20/2020 4:30
95.29461047	93.74669243	100.6472048	109.762762	105.6484911	113.7766537	BH	2/20/2020 4:35
95.35856444	93.55254228	92.20833017	101.1641856	100.8416716	109.3756325	BH	2/20/2020 4:40
95.26356059	96.11373227	104.0516188	114.0792853	108.9082443	119.7264612	BH	2/20/2020 4:45
95.30212886	96.11669902	102.2730591	111.2536304	107.5157306	116.5369931	BH	2/20/2020 4:50
95.25630605	93.73831359	90.63475184	98.63535977	99.69181702	106.9414781	BH	2/20/2020 4:55
95.463466	102.4489122	107.4493592	114.5125826	111.1784201	119.6131902	BH	2/20/2020 5:00
95.42297266	96.77667969	107.0835065	108.0348932	107.9343799	118.0231543	BH	2/20/2020 5:05
95.34982655	92.95841964	89.8756599	96.22331721	96.94260114	104.2856995	BH	2/20/2020 5:10
95.257642	93.76660132	92.78096134	100.9735819	100.4908744	109.1831321	BH	2/20/2020 5:15
95.34304283	93.71002149	96.22841587	106.8922879	103.7411952	114.6707222	BH	2/20/2020 5:20
95.32408991	95.95965316	91.50476066	99.77237485	99.85033023	107.4373373	BH	2/20/2020 5:25
95.30638348	95.10710247	102.6238148	108.0760857	106.7089029	114.0198411	BH	2/20/2020 5:30
95.38665192	95.28275439	95.49138214	102.7142502	101.4556047	109.2494312	BH	2/20/2020 5:35
95.27624612	92.42132432	89.9155348	99.44245142	98.81341979	106.9909719	BH	2/20/2020 5:40
95.25847131	95.73660258	101.5843708	106.0649048	107.7640007	114.7596997	BH	2/20/2020 5:45
95.25750921	92.73901129	91.66852597	101.428369	101.7135659	109.9297719	BH	2/20/2020 5:50
95.26080258	96.94585516	102.3217268	117.3117988	111.1421434	124.8405012	BH	2/20/2020 5:55
95.27561142	93.39730407	96.34042435	104.8074971	106.9911237	113.4530709	BH	2/20/2020 6:00
95.19404789	92.96646816	95.92186093	106.1412673	105.8584631	113.2344897	BH	2/20/2020 6:05
95.2524333	94.08283544	100.4459235	108.4529028	106.047029	115.3438359	BH	2/20/2020 6:10
95.24483998	92.62325964	97.06226677	107.9048017	104.0717885	113.8232723	BH	2/20/2020 6:15
95.22093269	92.58511246	94.53852858	103.0361662	102.9521821	110.0685366	BH	2/20/2020 6:20
95.24686911	92.34012573	90.99297147	100.5926015	102.6550429	109.6758559	BH	2/20/2020 6:25
95.30294486	92.55734949	89.77628927	97.33479555	100.3439047	106.9884616	BH	2/20/2020 6:30
95.21206532	93.10128536	92.9187109	105.2947044	104.0755961	112.6079844	BH	2/20/2020 6:35
95.26500154	94.18677851	101.6363057	109.6514137	108.4802191	115.6205314	BH	2/20/2020 6:40
95.24822602	93.29674255	94.48795325	102.8419694	101.656378	110.6474454	BH	2/20/2020 6:45
95.30046693	93.76057216	100.0383423	106.056231	104.4843661	112.2920037	BH	2/20/2020 6:50
96.38957319	111.7014678	118.5768988	116.7397911	116.972422	126.9400528	BH	2/20/2020 6:55
103.5614687	109.6603597	120.8609727	129.4539552	123.461479	136.4107165	BH	2/20/2020 7:00
95.60783531	106.475557	119.7405983	117.5633079	120.0465205	128.1429957	BH	2/20/2020 7:05
95.24089145	93.35894553	95.11285026	104.9580148	105.0056396	112.4394659	BH	2/20/2020 7:10
95.87920326	93.28274644	91.42494403	99.2692111	98.66556503	106.8028441	BH	2/20/2020 7:15
95.28221895	95.84741332	109.5291551	120.0994807	126.6638505	131.2854762	BH	2/20/2020 7:20
95.42187033	94.35683955	91.86560727	97.46671965	98.01144808	106.0661127	BH	2/20/2020 7:25
118.7818746	124.5032731	130.8585976	135.024787	133.2012485	140.6811179	BH	2/20/2020 7:30
95.26052095	96.64128093	106.7793251	113.1275797	108.4208621	120.1063446	BH	2/20/2020 7:35
95.41681932	92.54170215	92.5806141	100.1349633	96.84938922	106.9484528	BH	2/20/2020 7:40
95.36226424	93.08299163	92.47835991	98.46674286	97.86393299	106.2484947	BH	2/20/2020 7:45
95.39639959	93.00335737	91.56156982	103.7068447	101.1248682	109.4151877	BH	2/20/2020 7:50
95.29842042	92.77039642	96.05256265	106.0944491	109.1632304	114.6228368	BH	2/20/2020 7:55
95.26202237	92.75024691	97.79109694	103.9019946	102.9224543	110.1803877	BH	2/20/2020 8:00
95.31385125	92.70169176	92.09052431	106.4574539	112.8134336	117.7817558	BH	2/20/2020 8:05
95.31391357	93.83683475	98.75034513	108.0096109	110.4613165	118.9845596	BH	2/20/2020 8:10
95.22854841	94.83186693	94.62078115	103.8593187	104.9445525	111.319751	BH	2/20/2020 8:15
95.22450238	93.03365146	101.5128021	103.1383089	99.52829722	108.9081229	BH	2/20/2020 8:20
95.24373058	92.35296049	95.98312698	100.9690842	98.24997845	107.378558	BH	2/20/2020 8:25
95.49616361	102.5910721	95.8593292	108.3718107	108.6062435	116.3393129	BH	2/20/2020 8:30
95.17120209	93.95119131	99.88499194	108.0362231	109.6999753	116.1669389	BH	2/20/2020 8:35
95.29396384	92.39939038	93.93967505	102.8651892	100.1451288	109.1663519	BH	2/20/2020 8:40
95.15709369	93.92351124	95.86855127	104.5128093	101.9528901	111.1578399	BH	2/20/2020 8:45
95.1161488	92.76383577	100.1371173	109.2462137	106.8262244	115.7022012	BH	2/20/2020 8:50
95.24149753	93.6062168	91.56785091	101.7765496	103.1635918	109.7051227	BH	2/20/2020 8:55
95.2884214	92.4191665	90.47188489	101.3623066	99.0749639	107.3838356	BH	2/20/2020 9:00
95.30374365	104.113148	120.8237583	119.1136865	118.7280213	128.8451188	BH	2/20/2020 9:05
95.01431668	92.08549197	91.57249249	103.4436135	99.99517097	109.0167609	BH	2/20/2020 9:10
94.87609853	92.73823641	93.37689947	101.6260344	100.5880872	108.3258871	BH	2/20/2020 9:15
95.08684402	92.45534173	90.59856568	101.2632401	97.42881334	108.2682603	BH	2/20/2020 9:20
95.24151936	92.52958146	93.22879981	103.875723	105.9577731	112.71137	BH	2/20/2020 9:25
95.3392086	92.37577449	90.54714447	97.91935283	98.63211166	105.3905126	BH	2/20/2020 9:30
95.98867661	92.98054675	91.22448729	103.2657409	102.4167084	109.3819694	BH	2/20/2020 9:35
94.77087761	91.89287766	91.71541315	103.1296999	102.5405959	110.0745781	BH	2/20/2020 9:40
95.15394548	97.71850398	110.5312425	117.8553881	112.1129838	123.8647421	BH	2/20/2020 9:45
94.91170358	96.83250301	99.82586366	103.6432037	98.27620201	110.142508	BH	2/20/2020 9:50
95.23264153	92.34980291	90.59413759	104.3976729	100.4559933	109.3991612	BH	2/20/2020 9:55
95.46406486	102.2277219	109.9126949	111.0211529	112.7354909	118.2032168	BH	2/20/2020 10:00
95.21863053	93.00644251	95.53734083	104.4930647	101.058735	109.9362224	BH	2/20/2020 10:05
95.36322896	93.98805216	101.9152455	104.4016561	102.3899372	113.8381058	BH	2/20/2020 10:10
95.45295303	92.50176557	92.50788451	102.2093831	101.3649793	109.3389759	BH	2/20/2020 10:15
95.21030259	92.29015918	89.69630908	97.63581715	96.94545036	104.8770751	BH	2/20/2020 10:20
95.15199314	93.29235236	89.83123154	96.37264605	97.60587979	104.1365727	BH	2/20/2020 10:25
95.00533254	92.1280792	90.29925755	98.75036165	97.56396878	106.9449963	BH	2/20/2020 10:30
95.2111546	92.60149864	96.9094271	104.9314744	100.9897699	110.1457813	BH	2/20/2020 10:35
95.26302967	92.39170483	90.78307246	100.6154246	100.5650785	107.9959202	BH	2/20/2020 10:40
95.36162111	92.51776849	97.89125744	97.32055917	95.25158067	106.3906358	BH	2/20/2020 10:45
95.17983496	92.45970159	94.15568558	104.5248688	102.5988802	110.3316845	BH	2/20/2020 10:50
95.32642428	101.4695614	106.6677864	110.462258	112.072154	118.2790253	BH	2/20/2020 10:55
95.1640389	92.18442194	90.86686134	98.29310809	98.09575777	106.6066485	BH	2/20/2020 11:00
95.45958477	93.05429144	95.05786673	103.0565788	107.066777	112.1059276	BH	2/20/2020 11:05
95.05367168	92.24751258	89.92654792	97.74716776	100.1660842	106.3023515	BH	2/20/2020 11:10
95.28017631	92.26060171	92.69871713	100.8055599	98.49356416	108.3857439	BH	2/20/2020 11:15
95.27492887	94.90081247	111.22349	110.4816162	111.0303077	118.8586914	BH	2/20/2020 11:20
95.30670907	92.41748787	90.17008013	98.46123595	101.7300955	108.0777353	BH	2/20/2020 11:25
95.38840605	92.97700345	95.52955373	102.9663814	103.7472336	111.2641656	BH	2/20/2020 11:30
95.35007051	95.93807589	94.95277004	106.2620044	105.0499281	111.787649	BH	2/20/2020 11:35
95.48809687	93.62580947	98.90024755	107.6202711	107.1546177	113.9581697	BH	2/20/2020 11:40
95.18262855	93.76241148	102.0303069	106.4652478	104.8940206	113.4079515	BH	2/20/2020 11:45
95.34621001	92.81786069	93.40991144	106.4836591	112.5733033	117.0670852	BH	2/20/2020 11:50
95.23708497	94.68271529	106.5466989	110.9787122	107.7194581	117.694638	BH	2/20/2020 11:55
95.11991216	93.68987589	96.67350567	102.806846	100.8360934	109.7194729	BH	2/20/2020 12:00
95.32898362	92.57052337	94.34160269	103.0697711	105.3966558	111.8860804	BH	2/20/2020 12:05
95.20139449	93.53819315	96.3644841	97.82129094	95.31803412	105.8662261	BH	2/20/2020 12:10
95.30685089	92.76666463	102.1958791	107.8964576	104.8823915	113.5139462	BH	2/20/2020 12:15
95.76692326	97.58507407	98.26298573	103.4073857	104.2109172	110.7895007	BH	2/20/2020 12:20
95.29069258	94.41560154	104.9676197	108.4264616	109.3175161	116.419947	BH	2/20/2020 12:25
95.16307893	92.96288393	101.4373856	110.2538595	107.1364652	115.3413237	BH	2/20/2020 12:30
95.12149718	92.40961204	104.1531419	102.3783747	102.3960381	111.6036103	BH	2/20/2020 12:35
95.44906848	94.84696375	106.1377056	108.3145095	103.3383957	114.7342598	BH	2/20/2020 12:40
95.28905778	98.34351765	110.6299824	113.7337194	112.2695264	121.2997782	BH	2/20/2020 12:45
95.43947287	95.21287672	110.6816079	109.4627752	106.0832401	117.1985761	BH	2/20/2020 12:50
95.18000469	98.09812375	105.3190355	109.923993	109.3436665	117.3739106	BH	2/20/2020 12:55
95.51906696	96.80725556	109.8968935	117.5498876	114.0589566	122.6654335	BH	2/20/2020 13:00
95.04216257	93.62227317	104.7685495	114.9241996	107.8681125	119.5750472	BH	2/20/2020 13:05
103.5105158	118.3324906	122.9168735	126.5495577	126.1540015	135.2694671	BH	2/20/2020 13:10
95.28123806	95.19099452	104.6099599	105.806574	99.83841932	111.829802	BH	2/20/2020 13:15
95.23242939	93.22999012	97.30525079	105.631389	103.6215082	112.9946169	BH	2/20/2020 13:20
95.30307107	94.6769396	104.5048238	106.4420648	105.9389438	113.7000962	BH	2/20/2020 13:25
95.31778619	97.86835902	109.4969652	104.954808	104.950241	116.0433948	BH	2/20/2020 13:30
95.47360716	100.7252598	110.1826911	111.520021	107.4623011	118.0406568	BH	2/20/2020 13:35
95.55697823	93.34023587	99.79861097	108.8256063	106.4166707	115.7398924	BH	2/20/2020 13:40
95.27281627	96.17393633	104.7013922	113.8742521	104.7301204	116.6647538	BH	2/20/2020 13:45
95.38287371	96.7768692	114.1561549	120.6441794	120.6953506	126.8787354	BH	2/20/2020 13:50
95.19999097	93.23759134	98.28233648	103.0533579	99.76350206	109.1857691	BH	2/20/2020 13:55
96.05117186	96.82425227	96.74397067	101.7587623	105.4967941	113.0972795	BH	2/20/2020 14:00
96.49389891	93.88607797	93.33684511	101.1836353	101.4771794	108.5764574	BH	2/20/2020 14:05
95.24022429	102.2487447	107.2539503	114.8466677	115.8182479	124.1574251	BH	2/20/2020 14:10
95.30235543	95.78466947	103.5828951	109.7561956	105.519134	115.3226274	BH	2/20/2020 14:15
95.01398063	93.88508091	103.5274291	103.789277	102.5538016	112.1639423	BH	2/20/2020 14:20
95.3240225	94.13360733	96.81809119	104.242069	100.0524294	110.1338805	BH	2/20/2020 14:25
95.40297315	93.2006506	96.07942746	103.04833	101.8368124	110.0810783	BH	2/20/2020 14:30
95.30233243	97.03210229	95.58306622	102.9393786	101.2673208	109.2454366	BH	2/20/2020 14:35
95.31484175	96.08330433	96.68997867	98.04355599	94.31825444	105.2256958	BH	2/20/2020 14:40
99.01186768	109.5338182	121.6739082	118.413528	118.9293342	128.150503	BH	2/20/2020 14:45
95.46338412	101.6409182	97.11835993	106.2707358	96.13107994	111.703907	BH	2/20/2020 14:50
95.30183367	94.13017365	97.77069532	99.52552016	95.1599885	107.9461282	BH	2/20/2020 14:55
95.27869318	95.26073438	100.9600591	111.1919484	103.4982178	114.4993879	BH	2/20/2020 15:00
95.26833236	94.3573974	103.0002697	104.6445375	101.4148796	112.1155895	BH	2/20/2020 15:05
95.4412198	98.90793194	103.8752566	98.47909072	91.74161699	108.7348656	BH	2/20/2020 15:10
95.55900257	107.3528863	111.7026499	100.1787811	98.05745186	115.1146065	BH	2/20/2020 15:15
96.05099236	98.93018752	110.8880922	122.7273208	107.7762422	125.1793274	BH	2/20/2020 15:20
95.63411953	100.3062797	100.9067323	95.30557121	95.65340273	108.5184194	BH	2/20/2020 15:25
95.22013349	93.20424651	97.35757294	105.0508191	99.93988866	110.3146487	BH	2/20/2020 15:30
95.59344974	93.14390368	91.24358102	91.30394441	89.6274187	102.2316807	BH	2/20/2020 15:35
95.47194923	93.7408735	96.75174895	97.40805458	97.10543968	109.70245	BH	2/20/2020 15:40
95.53654415	93.17338647	96.07494127	101.9907492	96.75724247	108.860155	BH	2/20/2020 15:45
95.55840407	96.18605963	91.08981786	95.10336503	100.5689889	107.877536	BH	2/20/2020 15:50
95.42092467	92.62795682	89.6002107	87.94733879	89.23322066	100.1764235	BH	2/20/2020 15:55
95.34299004	92.42705868	91.09019711	91.09788009	93.01219974	100.808357	BH	2/20/2020 16:00
95.27984631	93.03855602	92.86092226	95.29972337	99.15326358	109.3153969	BH	2/20/2020 16:05
95.3717462	92.49224155	89.50785877	88.73764544	87.44113669	98.79107077	BH	2/20/2020 16:10
95.31950219	92.41437023	89.96125978	92.78068976	94.73606426	102.7742799	BH	2/20/2020 16:15
95.25872764	92.26309931	89.36646455	87.32251031	87.10048405	98.41141582	BH	2/20/2020 16:20
95.65240094	93.46606901	91.51110825	92.2185866	99.95327162	107.7338559	BH	2/20/2020 16:25
95.13560213	92.25601865	91.01182258	93.7635422	93.69530105	102.4632113	BH	2/20/2020 16:30
97.00682007	93.96983924	90.90440221	96.89972545	96.24652036	109.9807289	BH	2/20/2020 16:35
95.46865698	92.34218133	89.65363302	88.47766233	90.97005694	100.1747539	BH	2/20/2020 16:40
95.39242314	92.45316448	89.45444707	89.1399636	89.76196624	99.55274947	BH	2/20/2020 16:45
95.59048104	92.42530863	89.92664358	89.56795347	91.17203084	102.1284652	BH	2/20/2020 16:50
95.54175295	92.51175805	91.1939664	88.18702217	90.2144915	99.76294059	BH	2/20/2020 16:55
99.32004387	96.81632442	97.66496649	91.23104064	95.91262412	108.0349416	BH	2/20/2020 17:00
95.37240901	92.42887161	89.60681205	87.59882761	88.76413674	98.78006888	BH	2/20/2020 17:05
95.28851805	92.31438695	89.51292218	88.42559197	92.92610191	100.5020907	BH	2/20/2020 17:10
95.35344202	92.38173659	89.53325133	87.88975485	88.63067683	99.01254613	BH	2/20/2020 17:15
95.44293021	92.45401917	90.4843777	89.3835329	91.12894038	101.4674289	BH	2/20/2020 17:20
95.26196026	92.27038894	89.6443326	88.67806043	88.05453337	99.12824925	BH	2/20/2020 17:25
104.5490173	106.7414798	109.4525846	103.4062625	98.73164837	116.1076319	BH	2/20/2020 17:30
95.61094992	92.79430752	91.99564013	88.93437245	90.34267646	103.2014047	BH	2/20/2020 17:35
95.85597671	93.44605119	95.96816426	89.47504516	93.32255828	101.689899	BH	2/20/2020 17:40
95.54473725	92.59550429	89.82039698	88.61760157	88.37773199	99.08720669	BH	2/20/2020 17:45
95.10093101	92.11067327	89.3504939	89.20630868	88.36618983	99.37287326	BH	2/20/2020 17:50
95.30427888	92.35378484	93.32205165	91.16080721	89.17087474	100.4938781	BH	2/20/2020 17:55
95.31149957	92.34272763	89.88386798	91.73938453	88.63534048	99.62344008	BH	2/20/2020 18:00
95.24079936	92.24262365	89.36011068	88.95861426	87.51473323	98.75121759	BH	2/20/2020 18:05
95.20014865	92.17807653	89.83982949	90.64270165	88.73405201	100.1790005	BH	2/20/2020 18:10
95.15144921	92.22916357	89.43999951	90.65595651	87.3873013	99.63612097	BH	2/20/2020 18:15
95.40175777	92.44336544	89.61425234	90.262972	88.02164318	99.06400062	BH	2/20/2020 18:20
99.91355637	112.7698353	112.1358842	104.931988	112.0082117	123.3969777	BH	2/20/2020 18:25
95.21914284	92.35888316	90.17862117	91.65586403	90.54000306	101.0472172	BH	2/20/2020 18:30
95.22478256	92.30121691	89.74000992	89.11040406	86.83867346	99.20406944	BH	2/20/2020 18:35
95.38655885	92.42729667	92.10830203	92.98458671	91.54380047	101.7446264	BH	2/20/2020 18:40
95.45653165	92.40993887	89.68334477	89.77889929	91.02306983	101.8261911	BH	2/20/2020 18:45
95.23033703	92.44314931	90.1003246	94.5434989	91.3867	104.8729675	BH	2/20/2020 18:50
95.26454851	92.27726257	90.07775074	92.94487069	89.5700969	101.0306984	BH	2/20/2020 18:55
95.51197936	96.83478138	101.1182532	94.02029567	88.58471636	106.0141418	BH	2/20/2020 19:00
97.22120613	109.6529279	101.3940805	92.01714851	88.71528092	112.6177423	BH	2/20/2020 19:05
95.40541641	92.27592207	89.64459422	88.9262605	88.44371832	98.82921239	BH	2/20/2020 19:10
95.56448862	92.59491209	90.42869347	90.21677078	88.51491607	101.7587324	BH	2/20/2020 19:15
95.3225116	92.40389074	91.14171596	91.85658895	88.49522628	100.1829606	BH	2/20/2020 19:20
95.29312322	92.38378158	89.68975212	87.87111789	86.51362481	98.38556514	BH	2/20/2020 19:25
95.42675061	92.53611608	94.75025915	102.6098831	97.89982973	108.804964	BH	2/20/2020 19:30
95.28853364	92.32970441	89.67423719	89.27604053	87.48674705	98.98055767	BH	2/20/2020 19:35
95.3968467	93.18956314	93.83399619	93.88728779	89.51400285	103.1055736	BH	2/20/2020 19:40
95.58451276	95.02723491	96.69772076	99.39193167	93.91460937	107.1082688	BH	2/20/2020 19:45
95.47567042	101.5485817	90.72426139	93.42811197	95.64297457	104.2811034	BH	2/20/2020 19:50
95.22775258	92.32263889	95.37720468	99.25274222	87.91774007	104.2659181	BH	2/20/2020 19:55
95.20286328	92.49542589	89.88412953	92.63580136	89.41390591	100.4036075	BH	2/20/2020 20:00
95.30507657	92.31666346	90.09135888	92.68330386	86.43316511	99.38161109	BH	2/20/2020 20:05
95.28911173	92.48131167	93.159934	97.83773819	99.32875369	107.5461918	BH	2/20/2020 20:10
96.06665076	95.48898763	94.9696973	99.987148	95.21645298	106.3795083	BH	2/20/2020 20:15
96.46346312	93.40297545	90.98351696	91.57348609	91.07471298	102.6185212	BH	2/20/2020 20:20
95.35670959	92.7962427	90.40509722	95.52999896	96.71928998	104.6594875	BH	2/20/2020 20:25
95.42380354	95.48967335	109.9618112	117.2060738	118.2575308	124.9716656	BH	2/20/2020 20:30
95.4128073	94.99901683	102.60151	104.9713522	107.4935037	116.2165635	BH	2/20/2020 20:35
96.96918539	96.01659281	95.51715383	104.0752686	107.1050585	114.775119	BH	2/20/2020 20:40
95.37513214	95.08620406	93.10647889	104.0918821	99.14578362	112.2577128	BH	2/20/2020 20:45
95.18239998	92.30354376	89.56610187	91.97207071	101.8852682	107.1952547	BH	2/20/2020 20:50
95.33890763	92.59980644	90.15696313	101.9139914	101.7884914	111.4497376	BH	2/20/2020 20:55
95.47819913	92.78132713	93.18369464	94.65940206	92.19711586	103.8017616	BH	2/20/2020 21:00
95.49791228	95.7340625	97.24083831	97.30854356	99.84014598	110.566345	BH	2/20/2020 21:05
95.33822699	93.62085318	91.36781449	103.6272722	102.2984211	112.3654754	BH	2/20/2020 21:10
95.18324662	92.0236099	91.86401444	93.8878839	88.7164203	101.2106106	BH	2/20/2020 21:15
95.20617109	92.2943437	89.68153643	91.43323088	88.71965705	100.3174551	BH	2/20/2020 21:20
95.16675202	92.27374212	89.44970655	95.14004382	90.24934933	101.656476	BH	2/20/2020 21:25
97.82590979	106.0277435	99.37565435	99.2449249	99.42041815	110.1249068	BH	2/20/2020 21:30
95.30870337	92.59942202	89.55819443	96.73541266	92.17319747	102.4556106	BH	2/20/2020 21:35
95.28561672	94.07570219	107.5183884	106.3528344	101.5962107	116.1586053	BH	2/20/2020 21:40
95.39887518	92.99249314	93.35484222	95.77027343	92.97332979	105.1509006	BH	2/20/2020 21:45
95.15411448	92.29075978	94.74586155	100.0060805	91.63587776	104.1876526	BH	2/20/2020 21:50
95.24517807	92.30128477	89.9791291	95.76554238	90.12040543	102.3286367	BH	2/20/2020 21:55
95.27103979	94.51436176	102.4639224	102.6716424	98.12118256	110.0517851	BH	2/20/2020 22:00
96.44553807	106.4985672	114.5484737	125.6931881	115.2348441	130.6603938	BH	2/20/2020 22:05
95.31885947	92.87083635	90.77369607	94.85454754	90.71704039	102.195395	BH	2/20/2020 22:10
95.33462555	93.19742626	98.7975062	98.95364574	95.0947231	107.5904474	BH	2/20/2020 22:15
96.25372916	98.00218239	90.09763426	93.10488094	91.68597811	103.8585375	BH	2/20/2020 22:20
95.2865237	92.322916	89.93258574	93.88469081	88.64642019	101.0313476	BH	2/20/2020 22:25
95.4367851	93.81556696	103.639913	103.8743859	104.697525	113.6739192	BH	2/20/2020 22:30
95.50593816	99.34012206	110.7312093	106.4299208	98.39526895	114.9313051	BH	2/20/2020 22:35
95.2310605	92.52649883	97.34524891	100.9880661	94.41213155	106.7334497	BH	2/20/2020 22:40
95.5224912	93.01489319	95.12421341	99.49957014	97.68795438	108.9962285	BH	2/20/2020 22:45
95.39742027	92.89645947	99.60624712	98.64437208	94.3094923	107.3644711	BH	2/20/2020 22:50
95.36288755	92.64151397	100.7105113	96.46741247	96.27826258	109.1976387	BH	2/20/2020 22:55
95.24694528	92.33845818	93.72242462	94.7909583	96.55694493	105.2407069	BH	2/20/2020 23:00
95.4412317	92.91625081	94.66448986	96.60982962	93.18110895	106.2352079	BH	2/20/2020 23:05
95.96392586	92.52458911	93.87223496	97.70934078	96.16745463	106.4657559	BH	2/20/2020 23:10
95.29615909	92.57198369	94.28849428	95.66349757	94.2881258	107.2669989	BH	2/20/2020 23:15
95.32217476	93.88578683	91.30375232	90.46298022	88.84011955	101.3020673	BH	2/20/2020 23:20
95.19206847	92.37987126	90.24418195	88.50989264	89.1419886	100.3056881	BH	2/20/2020 23:25
95.78395534	93.74616615	100.0118702	102.8971937	96.12471892	109.5576812	BH	2/20/2020 23:30
95.43252	97.80466382	109.1093835	110.7760526	106.668992	117.5569032	BH	2/20/2020 23:35
108.4917038	110.7668116	112.6332778	105.983237	100.75036	117.6559241	BH	2/20/2020 23:40
95.79313728	93.03356645	92.30922098	96.49346684	97.22078312	108.0311951	BH	2/20/2020 23:45
95.29311761	92.36745579	89.8706897	97.62296335	97.64756431	106.5575516	BH	2/20/2020 23:50
96.28236423	100.8143087	91.33426078	101.705983	94.89705387	107.4040757	BH	2/20/2020 23:55
95.28191401	92.79877574	91.30353557	100.6846408	100.7440834	108.6287345	BH	2/21/2020 0:00
95.2463899	92.57629977	90.4780961	95.22694213	95.45338247	104.7780355	BH	2/21/2020 0:05
97.41465356	92.84101342	90.13324975	96.29407857	92.47311784	103.2556697	BH	2/21/2020 0:10
95.76568924	92.38505366	89.88537416	91.49280388	90.04242241	101.1215962	BH	2/21/2020 0:15
97.79107417	109.6796385	116.6855919	111.1367356	108.5520216	122.2741926	BH	2/21/2020 0:20
95.39210069	92.63572534	93.32836596	98.40859495	94.35657931	105.4310515	BH	2/21/2020 0:25
95.41536175	98.14211414	112.166261	105.1186079	99.67728147	117.3245711	BH	2/21/2020 0:30
99.15556835	92.49892405	90.16338282	96.45829713	93.025544	104.1908207	BH	2/21/2020 0:35
95.45575658	94.37960945	103.3981658	110.2873419	108.3711369	118.0557579	BH	2/21/2020 0:40
95.38467641	92.53364432	92.1640159	95.18810574	98.32949679	105.3284539	BH	2/21/2020 0:45
95.23347465	92.46371786	91.07203051	98.58066437	98.02126408	106.5239023	BH	2/21/2020 0:50
95.26865447	92.83582802	92.65010653	96.93340676	95.07480946	105.6894288	BH	2/21/2020 0:55
96.00411055	93.29817241	90.80179185	96.52485345	92.89939488	103.5549628	BH	2/21/2020 1:00
95.2222081	92.34109045	91.01376621	94.79689947	95.27591299	103.810089	BH	2/21/2020 1:05
95.39404123	92.59624997	97.66986902	99.22397808	96.57644398	109.6148013	BH	2/21/2020 1:10
95.23399644	92.3330871	89.86488993	95.33474864	94.85956961	103.8360202	BH	2/21/2020 1:15
95.65021452	98.89184997	109.1422807	112.8827366	112.1981424	119.8825504	BH	2/21/2020 1:20
95.29835986	95.36494857	100.6218388	104.7942924	104.4899265	112.5160922	BH	2/21/2020 1:25
95.63554453	93.17482166	90.2158838	98.62255779	90.95763846	104.0509938	BH	2/21/2020 1:30
95.40702479	93.58260051	100.3776911	109.4698312	101.080762	113.4943675	BH	2/21/2020 1:35
95.26224463	92.55382467	90.42878053	95.81012827	95.49471526	106.2613649	BH	2/21/2020 1:40
95.28168897	94.68427954	102.7380853	106.8369937	104.5142574	113.029239	BH	2/21/2020 1:45
95.40430693	95.42134428	104.1939571	110.3416095	109.3652045	118.9730881	BH	2/21/2020 1:50
95.44996957	92.69229435	91.25414169	98.71903814	95.98534809	105.1597178	BH	2/21/2020 1:55
95.3246995	93.32376231	92.60024517	99.44700878	102.9250352	109.1480951	BH	2/21/2020 2:00
96.32930953	98.61623242	99.12964258	105.4788355	101.500797	113.2010886	BH	2/21/2020 2:05
95.34122756	92.70484375	90.26562107	94.64571643	93.38659127	103.3669867	BH	2/21/2020 2:10
95.63790627	94.33585081	95.12704203	99.80375266	95.82043916	106.8976669	BH	2/21/2020 2:15
95.52003056	93.63605895	95.05143862	100.9199172	97.05266674	108.2466812	BH	2/21/2020 2:20
95.25909635	92.34741627	90.5727365	96.35530575	94.93157023	104.0213933	BH	2/21/2020 2:25
95.55183432	98.06992959	101.9661422	111.0409676	106.8721196	118.3072763	BH	2/21/2020 2:30
95.3856695	100.0718134	101.6794752	98.95453027	96.35800524	109.1142398	BH	2/21/2020 2:35
95.45980349	93.36579278	90.39823109	100.6798743	96.09425295	106.2728916	BH	2/21/2020 2:40
95.35409045	92.54494018	92.09705985	94.35648606	94.41915985	104.249796	BH	2/21/2020 2:45
95.58797381	94.49217927	92.30128793	100.4075225	102.4150916	109.2052689	BH	2/21/2020 2:50
95.44911124	93.06986094	92.2776169	97.19858332	98.40444926	105.9683389	BH	2/21/2020 2:55
95.33862535	93.79487948	98.84046533	107.9924141	107.3841079	116.4660555	BH	2/21/2020 3:00
95.40148223	93.02066611	98.06906284	106.347949	102.4149611	113.8562354	BH	2/21/2020 3:05
95.41439801	97.6270565	104.3481578	101.0911585	100.8739555	112.0054676	BH	2/21/2020 3:10
95.50382046	93.09286882	91.78986996	95.31890535	94.26255619	104.6925705	BH	2/21/2020 3:15
95.30818809	92.62294989	90.32583325	97.06582022	94.56142875	104.2223739	BH	2/21/2020 3:20
95.28036272	94.23245983	95.60299141	98.59503016	97.57950726	106.5348722	BH	2/21/2020 3:25
95.3246998	92.96932761	100.4930714	108.2061882	106.0796644	115.3557875	BH	2/21/2020 3:30
95.29906079	100.0830665	96.87967789	105.9102827	100.8000502	111.5266691	BH	2/21/2020 3:35
95.18851858	92.97774107	93.17214612	101.5082718	104.5833663	111.0517233	BH	2/21/2020 3:40
95.65334235	94.22424269	94.09990504	102.944856	102.2541319	109.5290032	BH	2/21/2020 3:45
95.29640118	92.52873249	92.14324246	100.4284854	97.39335697	106.1650565	BH	2/21/2020 3:50
95.3105035	93.70837774	97.69882206	105.305798	103.6320728	110.6118998	BH	2/21/2020 3:55
96.7361559	98.25288724	100.7741598	110.8994731	109.9233181	118.3094778	BH	2/21/2020 4:00
95.61961649	95.24922923	94.68408006	101.1977332	99.01297123	108.2734004	BH	2/21/2020 4:05
99.01505385	114.8446638	113.4962843	111.1988014	112.8566847	124.4498573	BH	2/21/2020 4:10
95.3058627	94.69342094	94.77695034	104.7124945	99.68952161	109.3879312	BH	2/21/2020 4:15
95.80774071	97.69589085	94.35278489	103.1561807	103.7779182	112.0229864	BH	2/21/2020 4:20
95.31785579	95.95524803	97.07511438	102.2794364	102.991524	111.3389767	BH	2/21/2020 4:25
95.345606	92.64281411	90.17814025	97.20250594	96.96837145	104.8434852	BH	2/21/2020 4:30
95.34670253	92.49037422	92.69442914	99.50263348	96.55233941	106.8372878	BH	2/21/2020 4:35
95.45614231	96.10332607	93.04285589	102.9236815	102.6961671	110.4033241	BH	2/21/2020 4:40
96.47359238	99.77254054	96.82609877	103.9838286	106.7222614	113.3046866	BH	2/21/2020 4:45
95.29820212	92.49883515	90.27734638	99.09117281	99.53494572	106.323342	BH	2/21/2020 4:50
95.39526774	94.89288445	103.0736109	112.5303263	112.4935565	119.9403359	BH	2/21/2020 4:55
95.30769052	92.78824366	95.55616082	103.3373066	103.3601326	112.2081154	BH	2/21/2020 5:00
95.28169639	94.05943001	91.37299759	103.9198637	97.21027265	108.639629	BH	2/21/2020 5:05
95.2672069	95.55550898	94.73826063	103.1711973	99.3226616	110.1253916	BH	2/21/2020 5:10
95.42671751	93.16186858	94.14375138	101.2480474	100.8228455	108.6293713	BH	2/21/2020 5:15
95.33717872	93.83471713	93.15938022	102.7215109	99.9092626	109.0479066	BH	2/21/2020 5:20
95.40072409	92.72360871	90.24080391	98.57680835	98.10132045	106.5448266	BH	2/21/2020 5:25
95.28615222	92.58381052	89.87836876	97.59192648	96.54679806	105.5647385	BH	2/21/2020 5:30
95.40620649	92.75541193	91.24194742	101.2330185	103.239636	109.2247295	BH	2/21/2020 5:35
95.47933507	102.6468292	105.0592648	106.2768825	107.1577538	115.0382389	BH	2/21/2020 5:40
95.39414419	96.08197662	104.9756612	112.2669747	108.1057174	118.6788942	BH	2/21/2020 5:45
95.64913021	95.87881501	90.56549459	100.1973585	100.2764606	107.9135272	BH	2/21/2020 5:50
95.52645422	103.1033055	101.0152261	109.7192688	108.9678836	116.2153758	BH	2/21/2020 5:55
95.28835755	93.64743524	104.7764263	113.2675501	103.8584599	117.9011808	BH	2/21/2020 6:00
95.70685607	92.40622229	89.89768624	100.4083007	98.81318794	107.121362	BH	2/21/2020 6:05
95.62701083	94.46285328	95.8749383	105.572393	104.6933924	114.3866242	BH	2/21/2020 6:10
95.28250962	93.29726494	93.69128529	104.953575	102.8185905	111.2050437	BH	2/21/2020 6:15
95.29115506	92.55429829	89.96020569	97.92245396	97.70788628	105.6059228	BH	2/21/2020 6:20
96.03976147	102.8798464	101.9348933	111.3462466	108.2831442	118.2787544	BH	2/21/2020 6:25
95.27834764	93.2649497	97.29382674	107.111262	103.4130831	114.4431171	BH	2/21/2020 6:30
95.20407748	94.12454769	101.2205842	111.6195596	107.9382748	116.5070082	BH	2/21/2020 6:35
95.24680003	94.75826215	95.56240179	102.9488693	101.2604603	110.5330989	BH	2/21/2020 6:40
95.25169153	92.78658664	93.5660359	103.2875031	101.9809469	109.8831943	BH	2/21/2020 6:45
95.28218034	93.89929152	101.09564	108.5126473	103.8882562	114.1620814	BH	2/21/2020 6:50
95.28727655	92.71878284	92.65217645	102.5058657	100.4899672	109.2095167	BH	2/21/2020 6:55
95.22696273	93.94944548	98.82144122	107.6982995	106.6552772	113.4804083	BH	2/21/2020 7:00
96.88935361	94.96389221	97.48293518	106.0713873	104.7602328	113.9944247	BH	2/21/2020 7:05
95.2374917	92.41031291	90.84691521	101.2566023	100.7965863	108.5049783	BH	2/21/2020 7:10
95.38884276	92.39034028	89.92396368	96.78072585	98.09343718	107.0286902	BH	2/21/2020 7:15
95.26881346	93.95261102	102.0321321	109.2226233	107.6302559	116.0631353	BH	2/21/2020 7:20
95.43374657	93.22172176	96.99896751	106.5765806	111.0800357	115.7898536	BH	2/21/2020 7:25
95.21713965	92.75790159	92.21265884	101.3116109	100.4696111	108.1985333	BH	2/21/2020 7:30
95.1386035	92.55931451	91.17940142	100.9900836	97.5386682	108.0721078	BH	2/21/2020 7:35
95.17755798	93.26077162	94.57705338	104.9613572	104.8316519	112.1326857	BH	2/21/2020 7:40
95.59578758	94.24789668	98.78267698	104.5758496	103.6932756	112.1810461	BH	2/21/2020 7:45
111.7632685	116.5729641	127.1029413	131.8735726	129.606701	138.4200536	BH	2/21/2020 7:50
95.4166989	98.28136145	93.84735468	102.220538	105.2543686	111.5774658	BH	2/21/2020 7:55
95.30636363	92.93432322	96.01403964	103.2904039	103.8909429	111.0432931	BH	2/21/2020 8:00
95.22660432	93.20818262	95.88781925	104.7628596	102.9309287	111.5129475	BH	2/21/2020 8:05
95.30488389	93.34170654	90.52402023	97.56285578	96.3065025	104.8427084	BH	2/21/2020 8:10
95.26365963	92.64588236	92.5976987	100.141617	101.2104571	109.0405779	BH	2/21/2020 8:15
95.25840169	92.55352593	93.38027554	102.8058459	100.5879071	108.7677176	BH	2/21/2020 8:20
95.41418092	94.04390268	94.41780289	102.592297	101.3567153	109.4632686	BH	2/21/2020 8:25
95.1504336	92.27462172	89.84297342	100.9899595	98.01091466	106.7853741	BH	2/21/2020 8:30
95.37175356	94.17233198	104.0117381	109.675238	111.1134424	117.9751378	BH	2/21/2020 8:35
95.15781775	92.7220795	91.84773442	101.3915986	101.8011781	109.3058644	BH	2/21/2020 8:40
95.35743966	94.00250922	100.925429	113.7745615	108.8564556	117.8686076	BH	2/21/2020 8:45
95.05466315	92.43875189	91.82714206	104.0273663	100.2888438	109.3905757	BH	2/21/2020 8:50
95.18865922	91.88689544	91.42105433	99.9715771	99.16921053	106.6713235	BH	2/21/2020 8:55
95.28533646	92.45626543	90.55806733	100.0378486	97.24499979	107.3987311	BH	2/21/2020 9:00
95.10213394	92.23682093	91.70037139	97.4960169	98.64450291	106.4997431	BH	2/21/2020 9:05
95.40919723	92.48658051	90.49105573	100.6554197	102.6374619	109.1047135	BH	2/21/2020 9:10
95.28871294	94.19934989	104.7576669	112.0156743	113.2850771	119.3989248	BH	2/21/2020 9:15
95.1926537	94.99616565	96.8173346	108.4414025	104.7872786	113.4964014	BH	2/21/2020 9:20
95.47339392	103.2599789	113.2433799	118.58814	119.5956994	124.9950274	BH	2/21/2020 9:25
95.42097786	93.51528719	91.52725388	99.94896324	97.68870601	106.916705	BH	2/21/2020 9:30
95.25079201	93.20991199	91.20267177	103.5235813	104.1891719	112.0101528	BH	2/21/2020 9:35
95.18552978	92.37137079	90.29926344	97.8682076	98.62694972	106.3402807	BH	2/21/2020 9:40
95.1952276	92.52018944	91.46414967	102.0824037	102.5152953	108.635598	BH	2/21/2020 9:45
95.27912215	92.34073441	90.26571515	97.62154975	100.3814783	107.6016727	BH	2/21/2020 9:50
95.25797586	92.9086658	91.71712583	103.1920097	106.5878621	112.0017446	BH	2/21/2020 9:55
95.25542544	92.62454453	92.35441254	103.2782123	103.2155596	110.6708203	BH	2/21/2020 10:00
95.29126531	92.44177186	91.37805423	102.840914	105.1528649	111.1374858	BH	2/21/2020 10:05
95.19272858	92.23155502	90.84180104	101.1233982	104.0484926	110.7003906	BH	2/21/2020 10:10
97.98312299	99.82721648	115.1898609	126.3260631	131.8675942	136.4275753	BH	2/21/2020 10:15
95.20388137	92.2687953	94.17024332	100.2809778	101.333861	109.1632629	BH	2/21/2020 10:20
95.46124134	92.55308447	90.33008346	99.69861499	96.89208535	106.3943254	BH	2/21/2020 10:25
95.24966521	93.1641463	98.19964665	101.9896901	103.0927934	111.1299144	BH	2/21/2020 10:30
95.24344445	92.45457123	92.40612462	103.5243859	105.0537208	111.0322614	BH	2/21/2020 10:35
95.22845581	93.34647377	105.5985979	109.1344033	105.8559319	116.2541237	BH	2/21/2020 10:40
95.13472513	92.5029321	95.52092725	104.6522773	103.1279658	111.2450802	BH	2/21/2020 10:45
95.30706134	92.45702192	93.55214577	103.2071668	104.9199725	110.8330496	BH	2/21/2020 10:50
95.66172859	93.55003233	92.76886475	99.28847508	105.6827195	110.1302594	BH	2/21/2020 10:55
95.30090821	92.42450976	90.98674662	100.4634244	99.43125163	107.7657941	BH	2/21/2020 11:00
95.30272463	93.85857504	92.9714187	100.6965822	100.7703834	107.9625736	BH	2/21/2020 11:05
95.06127274	92.3574073	95.2133267	102.4159989	101.1038324	110.6828322	BH	2/21/2020 11:10
94.99374563	104.213563	115.5702008	114.7008792	111.2101874	124.0992565	BH	2/21/2020 11:15
96.38385949	96.39261697	108.5550626	110.7070667	109.0807756	117.5739069	BH	2/21/2020 11:20
95.84882001	93.78949844	104.3652412	106.6021985	110.6190116	116.1395944	BH	2/21/2020 11:25
96.40131292	93.47236948	94.96440171	102.79507	99.38366582	109.3636351	BH	2/21/2020 11:30
95.8631544	93.94643987	93.58801914	101.9784376	101.5863595	109.2342265	BH	2/21/2020 11:35
95.39613819	93.47092618	94.81642359	106.6227048	116.0632856	119.9388143	BH	2/21/2020 11:40
94.58123121	93.07490046	100.6574228	105.1821828	103.5405421	113.249405	BH	2/21/2020 11:45
95.87559277	97.83527275	98.08702609	102.9966529	101.9647974	110.4702797	BH	2/21/2020 11:50
95.42227671	93.07070825	100.1937654	107.2354359	108.4341472	115.0806815	BH	2/21/2020 11:55
95.8573608	101.8822305	116.7684802	113.670293	112.9722826	123.5521168	BH	2/21/2020 12:00
95.50325005	93.24890395	97.00084578	106.5574777	102.8463881	111.4723074	BH	2/21/2020 12:05
94.92713185	95.1464724	99.55629976	105.1144095	101.171577	111.2047622	BH	2/21/2020 12:10
95.43668405	94.52299833	106.3367798	105.5068195	110.1382037	117.0676567	BH	2/21/2020 12:15
94.89221346	93.55598444	97.85616446	102.1072175	103.0375007	109.6802719	BH	2/21/2020 12:20
95.6417166	94.39266485	104.8912412	108.7722454	111.33173	122.1683443	BH	2/21/2020 12:25
95.45582805	94.80383554	111.0715588	115.7758975	113.388921	121.7780872	BH	2/21/2020 12:30
95.32335057	93.65473671	100.8107195	104.8795748	102.3706851	110.9287818	BH	2/21/2020 12:35
95.12486825	97.10346679	108.9262452	115.0384688	111.6778946	120.003072	BH	2/21/2020 12:40
95.59592282	99.22771226	113.0540457	119.6884878	116.1294434	125.4311057	BH	2/21/2020 12:45
95.46382467	93.05791087	95.22117712	102.3235137	102.18663	109.2449219	BH	2/21/2020 12:50
96.02421977	93.64002446	99.78350223	103.5248681	101.1709569	110.6909092	BH	2/21/2020 12:55
95.41728612	92.93096353	95.64737785	102.1928495	99.21360191	108.1871068	BH	2/21/2020 13:00
95.5249864	93.94762492	99.95199239	102.6117254	104.7745532	112.089948	BH	2/21/2020 13:05
96.85022955	95.94571589	99.86486888	98.16525373	96.10508268	107.174891	BH	2/21/2020 13:10
95.48919972	98.71988736	108.7076775	121.0876236	116.6445938	125.3261688	BH	2/21/2020 13:15
96.5727422	98.15010163	99.41787236	105.1858836	103.6280295	111.8397812	BH	2/21/2020 13:20
94.73192264	92.26231475	95.60026399	101.4040774	99.49113653	108.650555	BH	2/21/2020 13:25
94.85875907	92.49592586	97.31711304	100.3812971	101.9636126	108.6941469	BH	2/21/2020 13:30
111.1668329	119.8116695	129.0921713	132.0364215	130.5860418	138.7046509	BH	2/21/2020 13:35
95.45402912	95.30744548	109.7213561	110.9725225	110.4065051	118.3092153	BH	2/21/2020 13:40
95.56640793	94.07995752	98.12886433	104.4563659	100.1403744	109.4568689	BH	2/21/2020 13:45
95.46446043	103.2388881	115.792711	113.2829124	111.4595403	123.2372645	BH	2/21/2020 13:50
95.54933501	97.51806526	108.452191	112.0081544	104.4331559	117.2042299	BH	2/21/2020 13:55
95.27746753	93.41572271	101.9278492	112.2608124	108.1209487	117.6293582	BH	2/21/2020 14:00
95.79739562	94.83875211	102.9904155	109.5020914	108.527383	114.9269668	BH	2/21/2020 14:05
96.62321898	96.91366048	97.19249631	102.4390025	99.57419984	109.7260119	BH	2/21/2020 14:10
98.59326218	109.3209038	119.1325405	127.2659145	125.4063635	132.9287205	BH	2/21/2020 14:15
95.288802	94.83896879	92.1042614	98.31428337	98.18499303	106.7444813	BH	2/21/2020 14:20
95.10745322	102.1101146	112.0274276	115.1080177	112.7354064	122.3415264	BH	2/21/2020 14:25
94.83902218	92.18472195	94.21909467	97.32558916	97.23855282	105.0272343	BH	2/21/2020 14:30
95.46920558	95.88839794	98.2995256	103.1786625	104.0196413	111.1358653	BH	2/21/2020 14:35
94.74677964	92.74302011	95.60077839	103.7807412	101.6384063	110.0397722	BH	2/21/2020 14:40
94.97497825	95.5378875	111.1296384	111.3104589	112.6158758	120.0091694	BH	2/21/2020 14:45
95.0784824	92.98971555	95.8938317	101.5535631	99.95613816	107.9684495	BH	2/21/2020 14:50
95.1966191	92.95495649	95.910397	104.7426053	100.4894106	110.1938027	BH	2/21/2020 14:55
96.22314765	95.22974478	107.3445029	106.9583205	103.5501883	114.7179697	BH	2/21/2020 15:00
94.8568527	93.97079812	100.1196159	106.2186804	106.1877871	113.5649045	BH	2/21/2020 15:05
95.9015393	93.89785591	95.20542218	104.7123569	99.11417182	109.4224644	BH	2/21/2020 15:10
95.17183739	95.07246199	95.25141017	103.2952112	104.1657415	110.7943638	BH	2/21/2020 15:15
95.18648435	92.34933479	90.34525908	101.2634328	99.79402009	107.8385773	BH	2/21/2020 15:20
95.78649384	95.09840257	100.3608869	111.3543099	122.6330852	131.9449138	BH	2/21/2020 15:25
95.45621922	93.24168964	92.14354671	101.1549401	101.8215467	108.6402625	BH	2/21/2020 15:30
95.85972565	109.8718424	121.0123024	125.5175732	122.9643279	131.6972488	BH	2/21/2020 15:35
95.57948433	93.89857921	106.1112001	113.7959755	111.5775521	120.464006	BH	2/21/2020 15:40
95.18387501	92.98569296	96.12877892	103.9093486	101.7897612	111.3030071	BH	2/21/2020 15:45
95.70679895	96.40521391	98.24404438	106.4051292	99.69888767	111.069729	BH	2/21/2020 15:50
95.00549081	103.7340531	114.7312033	112.4746229	112.0641039	122.0132669	BH	2/21/2020 15:55
95.36343663	96.00263797	106.4879919	103.3248387	106.1603323	114.6549832	BH	2/21/2020 16:00
95.30671999	93.26801485	95.47244363	104.0458775	110.9875057	116.5047336	BH	2/21/2020 16:05
95.41998435	98.56043492	103.7787471	113.9269368	110.945412	123.8849059	BH	2/21/2020 16:10
95.61035208	96.73110098	105.6145946	113.4896942	102.0469636	117.4652122	BH	2/21/2020 16:15
95.22726355	94.43667121	102.2809376	115.6116978	112.8636423	121.6410269	BH	2/21/2020 16:20
94.01231596	93.2903835	96.77798324	102.6180755	102.8788101	110.9995237	BH	2/21/2020 16:25
95.81667454	100.1943613	93.15497489	103.3016077	102.6924434	110.5545386	BH	2/21/2020 16:30
104.3243034	103.2129654	100.5878817	103.5521125	100.6736939	110.2998132	BH	2/21/2020 16:35
95.23784763	93.90641226	100.5073972	106.424482	108.5866095	114.7503289	BH	2/21/2020 16:40
94.76060459	92.12178492	92.53581459	100.2383594	100.0503474	108.0571758	BH	2/21/2020 16:45
95.67740135	96.55980515	106.4668338	114.0411157	112.4365345	120.3764895	BH	2/21/2020 16:50
96.41001244	97.07265549	96.35048604	100.5146782	99.04545486	107.8905315	BH	2/21/2020 16:55
95.54355232	93.19674823	93.14581673	101.5327953	101.9728588	108.527359	BH	2/21/2020 17:00
95.10829669	92.6006043	91.95993367	98.04275635	100.1816762	107.1989026	BH	2/21/2020 17:05
97.03443837	97.41047705	102.4125697	107.7258792	105.2099829	113.9809052	BH	2/21/2020 17:10
95.4269921	95.27680562	101.0230962	115.2213602	108.5427609	119.6051108	BH	2/21/2020 17:15
95.18066703	98.89449437	110.2010734	115.0361886	111.8797987	121.4276402	BH	2/21/2020 17:20
95.38716364	94.54875374	101.8884875	110.2264516	108.2661943	117.1757082	BH	2/21/2020 17:25
95.23581302	95.06759633	100.9085201	110.0981761	107.4481865	117.4434693	BH	2/21/2020 17:30
95.08442869	97.33250387	108.9300826	115.0817684	108.5342188	120.46945	BH	2/21/2020 17:35
95.15035429	96.00070749	103.2418895	109.2338925	106.8008326	115.9347998	BH	2/21/2020 17:40
95.70394187	94.67263129	94.30852328	100.8233221	108.6458382	113.9605966	BH	2/21/2020 17:45
95.7705094	102.7960896	114.9394334	124.0490427	117.1762467	127.2688915	BH	2/21/2020 17:50
95.27398554	96.09133385	105.3695792	107.2915508	101.2685562	113.1399741	BH	2/21/2020 17:55
93.97168669	92.5875005	99.16499472	105.6143768	94.96563293	109.3207462	BH	2/21/2020 18:00
95.33733591	102.2133985	110.4326449	110.2137424	107.7641908	117.5966469	BH	2/21/2020 18:05
95.08931378	94.38044913	98.29764141	103.2856839	105.8772299	112.165486	BH	2/21/2020 18:10
95.79254755	93.22613537	91.21043123	95.9588226	95.22189736	103.0638752	BH	2/21/2020 18:15
95.01978455	101.8172314	111.2481028	121.0839872	113.8853566	125.3726762	BH	2/21/2020 18:20
95.16560394	94.89044223	110.2877923	103.8345666	102.9551502	114.3903553	BH	2/21/2020 18:25
95.73864832	93.51929146	94.76002857	97.15815972	92.71807465	104.2635737	BH	2/21/2020 18:30
95.20529115	93.44534388	101.009796	102.2727611	97.88948726	109.4576623	BH	2/21/2020 18:35
94.98507521	92.27630367	95.92948005	100.6641392	92.91905361	105.8925028	BH	2/21/2020 18:40
95.20869315	97.31380037	98.43840982	98.64877292	95.6225155	106.6831611	BH	2/21/2020 18:45
95.14565138	92.80958313	96.37230067	102.0423362	96.88007094	108.2962616	BH	2/21/2020 18:50
96.20403375	97.38185221	92.78927669	97.95975091	92.68121315	105.104721	BH	2/21/2020 18:55
95.67461425	93.13866168	94.58907634	94.38885606	92.63178816	104.234501	BH	2/21/2020 19:00
95.99832973	107.2670047	102.7240508	104.6179979	103.0408001	115.3229176	BH	2/21/2020 19:05
95.64770175	94.81887556	109.1007982	102.5162217	97.85823902	112.8734966	BH	2/21/2020 19:10
95.34343764	92.71004552	91.80261492	91.22037086	91.72256696	101.984208	BH	2/21/2020 19:15
95.11120831	92.72097381	91.45841258	95.46533774	96.26683159	105.7298944	BH	2/21/2020 19:20
95.56178504	94.42319887	105.186157	110.664286	99.42953922	114.8000589	BH	2/21/2020 19:25
95.25645039	98.8539398	105.1582141	116.6117473	107.8533477	125.8251971	BH	2/21/2020 19:30
95.5101716	93.14338972	94.92615571	93.47396082	91.59383814	104.0763442	BH	2/21/2020 19:35
95.21647446	96.78899152	110.6279966	115.0468293	105.4813745	120.261258	BH	2/21/2020 19:40
96.22719597	114.235004	125.7663072	121.9196257	110.5232122	130.23173	BH	2/21/2020 19:45
95.42084103	92.85260682	91.04699453	88.81075355	88.09341559	99.891326	BH	2/21/2020 19:50
95.26581458	93.48588537	92.26111969	93.2972223	89.04113652	101.7587746	BH	2/21/2020 19:55
95.14616853	93.05598417	94.6510975	95.99478607	89.06181901	103.3022814	BH	2/21/2020 20:00
94.97414413	92.28146463	90.28336144	89.69722109	86.23359503	99.20029173	BH	2/21/2020 20:05
95.25899855	93.57516711	104.2295093	103.9798129	97.7935105	111.4061942	BH	2/21/2020 20:10
95.55376271	93.67668056	94.33968594	94.18510098	92.97561287	103.457241	BH	2/21/2020 20:15
95.3354378	92.54840502	95.85255932	99.1482431	97.74002354	107.232186	BH	2/21/2020 20:20
95.24060024	95.08815777	101.4377948	115.8234919	108.9731772	119.5212465	BH	2/21/2020 20:25
94.80865769	92.40331814	95.26064004	89.45295134	87.48804537	101.1864126	BH	2/21/2020 20:30
95.20309693	94.00471063	100.1400564	94.40086484	91.93543154	105.4147521	BH	2/21/2020 20:35
95.40413959	93.11002502	92.15103263	92.59626895	89.78350473	100.9798133	BH	2/21/2020 20:40
95.83362755	93.27799801	97.66713585	95.9933881	95.94157158	106.3942661	BH	2/21/2020 20:45
95.62401684	93.60782535	93.58751235	96.09460699	89.01620593	103.091499	BH	2/21/2020 20:50
95.14664464	96.14993967	92.45503873	89.37752887	90.6714632	101.7494349	BH	2/21/2020 20:55
95.90128871	99.72129987	110.7442479	118.1652158	113.7014766	123.1878467	BH	2/21/2020 21:00
95.87945362	98.08811069	110.7501552	111.8041642	99.46792455	118.9092219	BH	2/21/2020 21:05
95.42568562	104.2250542	114.9616785	108.4193273	102.7700881	120.6165216	BH	2/21/2020 21:10
94.95873483	92.72895409	93.91520176	98.15810392	90.01760228	103.7154668	BH	2/21/2020 21:15
96.27765494	93.89243432	99.76135769	102.5301352	98.07663266	109.2059003	BH	2/21/2020 21:20
95.34692572	94.04092949	102.0516106	98.72600959	91.9333146	107.7574911	BH	2/21/2020 21:25
95.2067914	92.64986936	91.87590718	91.60363178	98.51214739	105.5400727	BH	2/21/2020 21:30
95.01209136	92.92293065	96.9736163	100.6473357	96.31530782	106.038789	BH	2/21/2020 21:35
95.17110074	92.74689584	92.61080118	97.66273152	98.86707484	106.1956668	BH	2/21/2020 21:40
95.58677029	93.02878295	94.68367082	93.57213607	94.30649216	103.845915	BH	2/21/2020 21:45
95.37650727	93.61397537	92.49688566	93.3400664	90.12733794	101.6810287	BH	2/21/2020 21:50
95.04004269	92.55852671	97.27979909	99.91151971	96.00834541	107.7951826	BH	2/21/2020 21:55
95.03945959	92.93067357	99.26035083	102.3990398	98.09654849	108.7037759	BH	2/21/2020 22:00
94.63976941	94.18712015	105.82342	103.9066132	106.3280288	114.0989597	BH	2/21/2020 22:05
95.36617177	93.84088446	101.8124881	104.2821058	96.2155268	110.7160489	BH	2/21/2020 22:10
95.61771892	92.79756652	94.37512487	95.68166224	93.71365228	103.4748669	BH	2/21/2020 22:15
96.54735416	97.50579605	100.6419315	108.1455372	108.5340056	116.3552944	BH	2/21/2020 22:20
95.5299728	92.95712487	93.11534564	99.62157057	97.31322262	106.4060242	BH	2/21/2020 22:25
95.67847692	93.24214475	99.69768039	101.0163827	98.35557358	110.0943861	BH	2/21/2020 22:30
95.1995759	93.16775964	102.8482934	108.9324998	100.0721626	113.6407512	BH	2/21/2020 22:35
96.78605057	94.80876513	95.07101771	95.30064662	93.79601716	104.0121772	BH	2/21/2020 22:40
95.50407826	94.31246973	98.19851432	100.069813	95.9747859	107.130452	BH	2/21/2020 22:45
94.94948322	93.33320054	96.2852471	96.14419802	89.52863777	103.9821704	BH	2/21/2020 22:50
95.34694095	92.42820706	90.79895841	95.27751726	94.77672878	103.1786607	BH	2/21/2020 22:55
95.23046171	93.43751479	103.6936325	101.7247748	99.60506632	110.3419167	BH	2/21/2020 23:00
95.23408196	92.64784408	91.24315462	95.31053382	95.09237458	103.0606608	BH	2/21/2020 23:05
94.41010435	92.53529839	94.89703918	102.4800346	103.208308	110.2381162	BH	2/21/2020 23:10
95.29961945	93.38720868	93.99470031	103.0365762	105.4097344	112.1795026	BH	2/21/2020 23:15
95.06019462	92.34809731	90.56215788	94.76708784	94.21231976	103.0788612	BH	2/21/2020 23:20
94.98704295	93.43441074	91.8506448	98.27792984	99.42111365	108.805934	BH	2/21/2020 23:25
95.98318797	95.17261482	101.9184245	109.813283	107.9978258	116.178995	BH	2/21/2020 23:30
95.49040578	92.91163563	90.07372607	91.84115559	91.11642556	101.5236655	BH	2/21/2020 23:35
95.07368041	92.58988405	90.98641443	95.18931148	93.82137069	103.4154015	BH	2/21/2020 23:40
95.35446966	92.58418651	93.74466349	102.7935411	97.9734952	107.9155932	BH	2/21/2020 23:45
95.60603977	96.83064392	100.4530356	105.8759177	105.1578937	113.161139	BH	2/21/2020 23:50
95.17783935	92.40821501	90.12474764	98.28738952	99.86121572	106.513887	BH	2/21/2020 23:55
95.80853564	93.57583682	94.59410225	101.59937	100.4919037	107.6857433	BH	2/22/2020 0:00
95.05523971	92.46914869	94.37894247	101.7577848	100.8242646	109.0310006	BH	2/22/2020 0:05
94.89716475	93.19112931	96.90659954	101.8716074	105.4353616	110.9036547	BH	2/22/2020 0:10
95.95982349	98.56776169	106.0664073	108.9926798	104.9559266	114.8092105	BH	2/22/2020 0:15
94.98183716	93.7504157	97.44580393	107.9765028	104.6818426	113.3721275	BH	2/22/2020 0:20
95.52021528	93.11253641	92.96731457	103.8078011	102.6879131	110.253681	BH	2/22/2020 0:25
95.16295892	92.4559823	90.41729922	100.0512421	101.5371307	108.6658062	BH	2/22/2020 0:30
95.8721435	93.22074606	92.96784586	102.1149547	106.3897225	111.5202681	BH	2/22/2020 0:35
95.24497479	98.21713951	110.1419229	110.0892697	109.860485	117.9535455	BH	2/22/2020 0:40
95.57888973	93.6870367	96.38482557	106.4230236	103.3371406	112.7302854	BH	2/22/2020 0:45
95.25190219	92.55943701	90.90483736	98.26283462	98.31613174	106.1520634	BH	2/22/2020 0:50
95.05356715	92.56324267	97.7549881	106.000685	102.6697075	111.3962766	BH	2/22/2020 0:55
95.60450597	93.01191583	91.81369974	98.87719838	96.89182363	105.5019113	BH	2/22/2020 1:00
94.72824384	93.27156875	95.82598749	104.901721	102.3943988	110.5567625	BH	2/22/2020 1:05
94.80860328	91.99971365	89.25576304	94.49620603	94.73658625	102.905285	BH	2/22/2020 1:10
95.29925995	93.6995339	90.53043198	100.0730787	98.17329255	106.2857482	BH	2/22/2020 1:15
95.26605415	92.88213	93.45335701	102.6015725	101.8639711	109.6863338	BH	2/22/2020 1:20
95.5236755	97.64631326	109.1691571	119.3092759	115.8629073	124.0628359	BH	2/22/2020 1:25
95.70942971	93.39574136	94.74640041	104.9324124	102.5578741	111.3661322	BH	2/22/2020 1:30
95.66795754	92.93550292	97.20162469	102.6704815	102.6821591	111.617458	BH	2/22/2020 1:35
94.74088654	92.14102142	91.79538553	103.1375908	97.53579211	108.8518494	BH	2/22/2020 1:40
95.81704474	97.04363293	108.576724	113.0610244	107.9287687	119.430266	BH	2/22/2020 1:45
94.56127668	92.07211771	90.02842245	98.65575023	95.4571446	105.6675953	BH	2/22/2020 1:50
95.59172296	93.47879552	92.38862857	102.29498	103.8286583	109.3471196	BH	2/22/2020 1:55
95.28565062	93.08273105	90.07253713	96.26301912	97.08709416	104.5097357	BH	2/22/2020 2:00
95.19727805	92.87753823	95.14610237	105.2909808	104.7334509	111.8011861	BH	2/22/2020 2:05
95.15746096	94.39640605	94.57567253	101.4482849	97.75817971	108.0837227	BH	2/22/2020 2:10
95.64699751	93.74416993	93.67132426	103.6057848	102.7767976	111.3997652	BH	2/22/2020 2:15
96.23468823	95.79912639	99.60512936	113.9823366	114.6233731	120.7020286	BH	2/22/2020 2:20
96.31830495	93.63127676	94.90689411	105.3872693	110.316753	116.1944636	BH	2/22/2020 2:25
95.93256101	94.06033139	94.20436433	102.8565601	102.061031	110.223085	BH	2/22/2020 2:30
95.43174608	95.98361444	97.86742073	97.65946088	109.2256639	112.4445792	BH	2/22/2020 2:35
95.23505663	94.05508125	96.01633465	103.1427296	100.4463676	109.578987	BH	2/22/2020 2:40
95.04613723	93.06606235	98.0265973	106.6569945	101.5447618	111.7192243	BH	2/22/2020 2:45
95.09118818	93.61043067	95.04676805	100.6900641	101.2077258	109.2072625	BH	2/22/2020 2:50
95.50889868	95.42110439	95.23661616	102.9184235	103.0374836	110.6498014	BH	2/22/2020 2:55
94.90267247	93.15286329	93.8138291	101.1981789	103.0752206	109.8253301	BH	2/22/2020 3:00
95.30178851	93.34474105	92.78958696	101.9337592	100.5085176	109.3809293	BH	2/22/2020 3:05
96.13930242	95.64401425	98.15515543	112.3764818	107.6784044	118.9765839	BH	2/22/2020 3:10
95.95936809	100.3293394	109.7646932	107.7290196	110.5411932	119.6423025	BH	2/22/2020 3:15
95.74440728	93.60634686	91.90517463	100.6971019	100.6791749	108.1865408	BH	2/22/2020 3:20
95.12658271	97.45880219	99.82545638	105.1005012	103.4623795	112.6868575	BH	2/22/2020 3:25
95.41398583	95.62228684	107.6832161	107.6181688	98.83458574	113.1086316	BH	2/22/2020 3:30
95.38948109	95.19822726	94.19561306	102.7301626	102.3358693	110.1751493	BH	2/22/2020 3:35
95.471122	92.84270308	93.68092278	100.4033348	100.7441891	109.2224584	BH	2/22/2020 3:40
95.15166707	94.64461734	98.63326544	107.1011974	103.7265828	113.4544802	BH	2/22/2020 3:45
95.37638732	92.96846569	90.47785709	100.4288545	97.91926644	106.9482969	BH	2/22/2020 3:50
95.52310921	103.543651	111.261397	121.6763087	118.5021362	127.8579926	BH	2/22/2020 3:55
95.02334241	92.66064645	96.58988868	107.3543997	102.0889529	112.7035536	BH	2/22/2020 4:00
94.77557953	93.20242657	98.70926066	107.2594193	107.8225205	114.6758977	BH	2/22/2020 4:05
95.10214773	93.64235406	93.18211939	100.7725325	99.77314883	108.2231155	BH	2/22/2020 4:10
96.2199524	94.35053937	92.71381309	100.7339921	98.85840497	108.2426397	BH	2/22/2020 4:15
95.42409886	93.71496289	92.8308109	102.2719237	100.8888822	108.8109225	BH	2/22/2020 4:20
95.44057693	93.24950866	95.68054571	105.1639135	102.5486468	110.8952387	BH	2/22/2020 4:25
94.80987612	92.2133213	94.40942992	104.9877495	98.73137655	109.6379207	BH	2/22/2020 4:30
95.4554337	93.9508791	102.2434943	106.6329768	104.702996	113.6840347	BH	2/22/2020 4:35
96.03770942	95.15022732	98.44570319	105.6536763	100.2273154	110.5861475	BH	2/22/2020 4:40
96.09036413	95.13265793	96.96362884	107.1977338	101.356283	111.8162724	BH	2/22/2020 4:45
96.03054647	93.45435162	97.98552848	105.877658	103.3377566	112.3392865	BH	2/22/2020 4:50
94.67812916	92.28819568	91.72118462	101.5125009	99.49925126	107.2875897	BH	2/22/2020 4:55
95.22214391	94.67259033	102.5168035	107.7068755	110.0605792	116.1976804	BH	2/22/2020 5:00
95.33872188	93.98171846	100.2332053	100.6619362	103.4986019	111.0987	BH	2/22/2020 5:05
94.84732525	94.93150445	94.87916757	103.4970245	100.6212888	109.7641993	BH	2/22/2020 5:10
94.75685636	97.76497498	95.20916437	102.9833442	98.67014177	109.2278151	BH	2/22/2020 5:15
95.69500227	93.06076567	97.29847923	109.6018639	111.6866836	118.1255101	BH	2/22/2020 5:20
95.40630558	93.93533666	97.45523542	104.1195927	102.7530452	112.0711943	BH	2/22/2020 5:25
95.07883527	92.3089622	90.9847567	99.22795077	99.07028117	106.4065077	BH	2/22/2020 5:30
96.00352898	93.4063707	94.2554592	104.437154	102.3816294	111.0862142	BH	2/22/2020 5:35
95.53311222	92.93834581	91.37998703	99.22667942	97.59339676	106.192336	BH	2/22/2020 5:40
95.41623345	96.17412198	110.2166406	109.3530545	105.4232555	116.4696956	BH	2/22/2020 5:45
96.66336391	93.46331303	96.96757223	106.3673647	104.8728799	114.7542667	BH	2/22/2020 5:50
95.52409056	92.73590013	90.92479856	99.96442355	98.42562377	107.2271831	BH	2/22/2020 5:55
94.65486457	92.07435403	93.97808095	106.2112356	100.6525	110.4659448	BH	2/22/2020 6:00
95.2297387	92.97937828	98.35936229	105.9073762	104.1542937	112.0423771	BH	2/22/2020 6:05
95.53741829	95.89686185	109.2799394	119.0610971	115.8942096	126.2336002	BH	2/22/2020 6:10
95.48040054	95.18895138	97.24563143	102.9639055	99.5297786	109.387341	BH	2/22/2020 6:15
95.17863185	92.69371239	93.74380268	101.69332	104.2944793	111.1672382	BH	2/22/2020 6:20
95.26256211	92.3484873	97.9198499	105.5357224	97.88265706	111.7081129	BH	2/22/2020 6:25
95.08541476	93.6399222	103.9085561	102.7280046	100.8359674	112.745783	BH	2/22/2020 6:30
95.13191556	96.0255817	101.4695756	105.9793439	101.7836843	112.3607024	BH	2/22/2020 6:35
95.12305166	92.24959714	91.86571263	96.01118368	97.12635463	105.2218378	BH	2/22/2020 6:40
94.93346457	92.06208137	90.57245931	98.07159871	98.60955602	106.4590466	BH	2/22/2020 6:45
95.10193429	92.3359849	92.697796	103.4795637	98.39593874	108.0423467	BH	2/22/2020 6:50
95.14860518	92.76251354	90.71652909	99.09531818	98.89548781	106.5288854	BH	2/22/2020 6:55
95.21025726	93.00382458	92.42410145	103.060322	102.9235861	109.701989	BH	2/22/2020 7:00
95.4383409	92.88469618	93.71939164	103.7854529	100.7822395	109.4389378	BH	2/22/2020 7:05
95.2288471	95.73340214	93.31631739	103.2630802	99.43588296	109.4215132	BH	2/22/2020 7:10
95.42187418	93.06105761	95.7597997	108.5214333	106.0557364	114.7133774	BH	2/22/2020 7:15
94.89277255	99.20734471	108.6956497	114.2805293	107.369459	119.0144903	BH	2/22/2020 7:20
95.35733224	93.09734984	100.4207757	108.7029128	103.7238222	113.492098	BH	2/22/2020 7:25
95.21874533	92.61068211	94.74597526	104.0842599	100.0444193	109.207646	BH	2/22/2020 7:30
95.17200515	93.73866089	96.63891173	109.5540881	110.0237392	117.4156471	BH	2/22/2020 7:35
95.09644813	92.17050549	96.12080388	105.3831454	99.86945062	111.4362428	BH	2/22/2020 7:40
96.97455124	98.24277945	110.3594436	121.4614771	130.6077206	134.3002441	BH	2/22/2020 7:45
94.74801141	91.71977171	92.11183935	103.6996849	99.75774308	109.5246293	BH	2/22/2020 7:50
95.32951619	92.88502555	97.71144234	105.5685374	104.6367377	112.7069655	BH	2/22/2020 7:55
95.24266281	93.08513175	104.3422076	109.3400138	112.6956627	120.6603171	BH	2/22/2020 8:00
95.2936291	92.47791122	89.89266037	98.81707064	99.06540029	105.3857666	BH	2/22/2020 8:05
94.6291723	93.4145424	99.69323585	107.7924842	100.3600054	112.9605346	BH	2/22/2020 8:10
95.10232101	94.74699015	107.6366568	110.9096369	105.5782486	117.6131619	BH	2/22/2020 8:15
102.6963513	104.3908724	93.93753599	98.39412944	97.16330023	109.9861383	BH	2/22/2020 8:20
95.03805329	92.54582027	97.89183118	105.136003	102.3523391	112.072685	BH	2/22/2020 8:25
94.76786313	91.96996518	90.46634271	99.73705278	97.54025994	106.2735001	BH	2/22/2020 8:30
94.7993414	93.03263128	92.89743952	104.9400893	98.29006594	109.5156362	BH	2/22/2020 8:35
95.07514836	96.51245726	98.65562252	105.8402032	102.4045655	112.5289137	BH	2/22/2020 8:40
95.53906723	94.56800012	100.524174	114.5794177	105.1024366	116.8082835	BH	2/22/2020 8:45
95.44219671	92.5483677	94.05962773	104.6940036	105.7183312	112.8845852	BH	2/22/2020 8:50
94.99851837	91.93703749	89.42556876	95.69502846	94.03304081	102.8971876	BH	2/22/2020 8:55
95.32662378	92.4838374	90.88986292	102.7911902	99.03310832	108.0495816	BH	2/22/2020 9:00
95.44781449	92.53038957	90.42004573	103.3907654	99.21791082	108.9746789	BH	2/22/2020 9:05
95.46257639	92.5077362	90.34131805	96.35259411	98.58594901	105.3544639	BH	2/22/2020 9:10
94.77860786	91.95121129	97.66999438	101.1426048	105.2433929	111.0762859	BH	2/22/2020 9:15
95.71457338	92.79425302	90.28138627	95.63484575	98.25805776	106.2392577	BH	2/22/2020 9:20
95.48212927	102.2912306	106.2606561	105.9457969	100.8370106	114.2303889	BH	2/22/2020 9:25
95.16199749	92.46907503	92.70140586	99.33201324	99.4717762	106.2984733	BH	2/22/2020 9:30
95.13012564	100.6922554	105.4277293	106.8849816	104.0851424	115.6402203	BH	2/22/2020 9:35
95.80498371	94.26299844	110.8334405	122.3185628	115.4165765	125.9809102	BH	2/22/2020 9:40
94.90375601	92.88193841	92.29910761	96.37202869	97.76043134	104.4458862	BH	2/22/2020 9:45
94.87873087	91.91437084	89.89967597	103.0425778	98.17334388	107.9131929	BH	2/22/2020 9:50
96.33407561	93.2916277	91.92830871	101.2911013	97.64130774	107.7335233	BH	2/22/2020 9:55
95.10552814	93.46649438	102.5743028	113.1805535	110.036734	118.6018103	BH	2/22/2020 10:00
95.30207274	92.33985082	97.21645541	110.7097403	102.4779034	114.1377385	BH	2/22/2020 10:05
95.45305798	92.45543089	95.31717833	107.391437	102.6236812	112.0413661	BH	2/22/2020 10:10
95.24046058	92.30380285	92.38502188	99.60216935	100.9216023	107.2601634	BH	2/22/2020 10:15
95.03987602	92.09359044	89.67628741	97.40215848	97.36174116	104.4118198	BH	2/22/2020 10:20
95.70200483	93.02268485	91.67642117	100.6878053	96.50602142	107.0295461	BH	2/22/2020 10:25
95.02586957	92.06038978	92.19284608	100.1057292	99.15022003	108.4490522	BH	2/22/2020 10:30
95.02030022	92.29841877	91.95452566	99.02193389	97.90869347	106.3947263	BH	2/22/2020 10:35
95.50446522	92.46069448	89.76920092	98.44577196	97.28202867	104.6049318	BH	2/22/2020 10:40
95.05320245	92.11066702	92.57381707	106.2620316	106.5222644	113.089161	BH	2/22/2020 10:45
95.15414046	92.21484655	92.58926677	107.5334349	100.8808901	111.9419784	BH	2/22/2020 10:50
95.23262182	92.28731637	91.96293754	105.4774389	108.1524112	113.4049626	BH	2/22/2020 10:55
95.70541741	93.38858887	98.08776204	102.0742445	100.7020512	110.169189	BH	2/22/2020 11:00
94.51526657	91.74222874	97.43395738	113.7655877	116.3830346	120.1317373	BH	2/22/2020 11:05
94.93875973	92.02330549	90.89602339	102.3987606	99.27638709	108.5949878	BH	2/22/2020 11:10
95.47849697	92.46738009	90.32930599	96.46521371	96.97104572	104.5616363	BH	2/22/2020 11:15
94.53501223	91.80741006	96.27577784	109.7054678	116.0227028	122.673139	BH	2/22/2020 11:20
94.27633779	91.36058595	91.8717911	102.2804823	108.320574	113.61183	BH	2/22/2020 11:25
94.7143298	91.73404951	89.05543399	93.40967845	93.04855275	101.6381662	BH	2/22/2020 11:30
95.22480531	92.24818879	90.98692885	97.879914	98.8628304	109.5840464	BH	2/22/2020 11:35
94.59536756	91.73314958	92.52747856	106.630511	104.3276299	111.2180191	BH	2/22/2020 11:40
94.81604015	92.47258193	91.23748275	113.6981393	118.0413183	124.9229617	BH	2/22/2020 11:45
95.4620421	93.2002599	103.9633	115.9184409	112.8552702	121.2993123	BH	2/22/2020 11:50
95.819179	92.83405884	92.70553211	107.6469621	105.6813284	112.767919	BH	2/22/2020 11:55
94.83118457	91.85453323	88.95518907	98.16883771	98.68471349	105.504685	BH	2/22/2020 12:00
95.33828843	92.34969509	89.49557173	91.18599901	93.16210789	102.2025476	BH	2/22/2020 12:05
95.34813313	97.90129314	96.19171713	99.03719139	101.5194098	109.1313834	BH	2/22/2020 12:10
95.14017075	92.18472216	90.14568479	98.6610054	99.25419369	106.8217537	BH	2/22/2020 12:15
95.15424016	92.30657358	89.85852659	92.23042938	93.01077947	101.3653829	BH	2/22/2020 12:20
94.52323995	91.5491915	92.29439519	105.0749043	98.71043113	109.4471223	BH	2/22/2020 12:25
94.90987734	92.00760768	89.36324582	96.73923398	98.55976764	105.9283898	BH	2/22/2020 12:30
95.49015314	92.5565013	90.15822029	99.12917079	100.5389741	106.9768621	BH	2/22/2020 12:35
95.26303238	92.41705787	94.31478002	106.8348815	105.5648108	112.4869403	BH	2/22/2020 12:40
95.23421314	92.30035442	89.86742348	102.3038924	99.73511126	107.5510606	BH	2/22/2020 12:45
94.69959264	92.39247417	89.08745846	93.33020216	94.71311712	102.8966717	BH	2/22/2020 12:50
95.11502078	92.63876054	105.5746074	106.7466459	107.8561467	115.6254457	BH	2/22/2020 12:55
95.03256095	92.14594313	91.28326026	101.8305808	100.4974467	108.5759214	BH	2/22/2020 13:00
95.1666427	92.39220571	89.6068391	96.41111608	97.0147415	103.6200035	BH	2/22/2020 13:05
95.77551998	92.94290648	90.0700491	90.49461899	92.42572086	101.6715811	BH	2/22/2020 13:10
95.07794562	92.07443728	90.56427979	93.74724671	94.15159967	102.611234	BH	2/22/2020 13:15
95.74102956	92.73903444	89.93451033	96.52427617	106.5819387	111.0162	BH	2/22/2020 13:20
95.16245391	94.4854394	99.91123808	111.8924536	112.6023919	120.5392226	BH	2/22/2020 13:25
95.29299645	92.65975267	92.46313225	99.46445108	95.51303665	105.9490984	BH	2/22/2020 13:30
95.10609408	93.16224355	102.2330783	110.1114883	108.059162	115.0220984	BH	2/22/2020 13:35
95.66725158	92.70158371	89.96250356	91.35179131	97.2643198	103.373689	BH	2/22/2020 13:40
94.96702053	92.15623948	102.7664734	101.2777448	101.911741	111.0931283	BH	2/22/2020 13:45
95.1573754	94.22440974	95.79593111	97.18030284	99.4094707	107.3287672	BH	2/22/2020 13:50
95.07006364	92.33279118	89.81003067	103.6907416	100.6825866	108.510603	BH	2/22/2020 13:55
95.28510072	92.93084591	94.05640571	100.0188087	99.95475578	107.0873449	BH	2/22/2020 14:00
104.9018295	118.4141909	123.0769081	131.0706742	126.0078225	136.6394527	BH	2/22/2020 14:05
95.16081528	92.25478017	89.96035807	94.06254952	91.83598476	101.0020539	BH	2/22/2020 14:10
95.59545199	92.70769019	90.00706629	96.3018625	95.42760898	104.1890681	BH	2/22/2020 14:15
95.15027196	92.90131072	94.71285086	109.8207549	102.2037831	112.988902	BH	2/22/2020 14:20
95.25653846	92.43085476	91.29715559	100.0060406	96.44346498	104.7921528	BH	2/22/2020 14:25
95.43273106	93.69429891	90.53359778	98.08281772	94.88331186	104.4396517	BH	2/22/2020 14:30
94.74668049	91.83135153	89.09393757	88.12505074	90.14996284	99.01175086	BH	2/22/2020 14:35
95.31428136	92.63249983	89.70481969	94.78743662	99.22554726	105.3356589	BH	2/22/2020 14:40
95.24743094	92.27818023	89.85632942	90.22849217	92.57956107	100.7241693	BH	2/22/2020 14:45
95.05357702	92.32573291	89.50636033	93.49115481	89.4315702	101.5541791	BH	2/22/2020 14:50
95.66601583	113.4433491	122.1719834	113.5942948	115.8567379	128.6377968	BH	2/22/2020 14:55
95.12504639	92.32174206	89.47429913	90.70645337	86.9287987	99.09268438	BH	2/22/2020 15:00
95.15683062	92.60794146	101.6584339	106.2565513	97.0938452	110.6206484	BH	2/22/2020 15:05
94.67945607	91.81085864	88.93630206	88.722055	85.11984358	97.80639044	BH	2/22/2020 15:10
95.21319487	92.33927638	89.46844501	90.98002567	87.34250907	99.50212166	BH	2/22/2020 15:15
94.46646129	91.60596983	90.81709285	93.64131811	85.56812534	99.97626568	BH	2/22/2020 15:20
95.02443139	92.0700209	89.14238073	88.73321192	85.4534241	98.04847674	BH	2/22/2020 15:25
95.45289843	93.27211924	89.64529471	98.7713831	85.60876071	102.0128766	BH	2/22/2020 15:30
95.23562912	94.00976536	102.427428	97.60828179	87.438129	107.1899385	BH	2/22/2020 15:35
95.55090597	92.64605186	92.04382845	99.00761759	85.71582952	102.7202869	BH	2/22/2020 15:40
95.16246769	93.2397889	89.54327494	92.57869251	85.69894125	99.82316376	BH	2/22/2020 15:45
95.40487653	99.52093919	111.2144068	124.4051634	100.3312257	126.3378071	BH	2/22/2020 15:50
95.22494649	92.8320917	89.443685	87.23225289	85.89659896	98.16120941	BH	2/22/2020 15:55
95.41435268	92.50415995	89.63254259	87.50671967	86.33583322	98.21355508	BH	2/22/2020 16:00
95.29567807	92.76158952	95.7136837	87.64773754	85.47001974	100.7427	BH	2/22/2020 16:05
95.41439122	102.3998086	110.8970977	104.4351867	96.43250908	118.3820154	BH	2/22/2020 16:10
95.09766171	92.03695796	89.18549769	86.64250361	85.14274186	97.59508805	BH	2/22/2020 16:15
95.26880203	92.88504047	89.67014882	86.83382439	86.59561675	98.69745444	BH	2/22/2020 16:20
95.44047223	92.40815219	89.32091551	86.73349245	85.79350912	97.96501472	BH	2/22/2020 16:25
95.38558104	92.4323504	89.44760453	86.93375697	85.49796134	98.00283105	BH	2/22/2020 16:30
97.09285823	98.54026521	90.44942433	87.16342174	89.1617407	102.294305	BH	2/22/2020 16:35
95.25685591	95.58680173	89.45695369	87.43214335	88.36335798	99.89126251	BH	2/22/2020 16:40
96.16886835	94.60678884	109.3774381	93.16173821	95.65860539	113.0235991	BH	2/22/2020 16:45
95.33986117	92.61598714	89.47825041	86.86532849	86.98966355	98.38247728	BH	2/22/2020 16:50
95.33731971	93.75913626	98.750816	92.98245675	89.69380382	104.8455759	BH	2/22/2020 16:55
95.30536938	92.27874255	89.41034105	87.10658829	86.03991012	98.0480169	BH	2/22/2020 17:00
95.18647311	92.35384969	89.29125373	86.67472777	85.377783	97.88939565	BH	2/22/2020 17:05
95.63576173	92.66150368	89.46487333	87.0235358	86.6839585	98.42537402	BH	2/22/2020 17:10
95.48364572	95.28439178	92.63870115	89.19532897	92.73429195	101.8213898	BH	2/22/2020 17:15
96.72430362	95.00988556	90.13074525	88.89408216	88.6111043	100.7128507	BH	2/22/2020 17:20
95.19473622	92.28790424	89.81309477	87.1195686	86.11547304	98.45819209	BH	2/22/2020 17:25
95.79820575	95.65000406	99.59452213	96.56526309	99.34572308	109.272695	BH	2/22/2020 17:30
95.38854645	92.6238782	89.41181674	88.16594079	88.30982932	98.7932517	BH	2/22/2020 17:35
95.30633084	92.31500146	89.37539753	90.00511339	91.09500207	99.42440758	BH	2/22/2020 17:40
95.21487669	92.19624679	89.48967087	88.20984408	92.41304623	99.68107181	BH	2/22/2020 17:45
95.23637094	92.23355872	89.62682102	90.83086314	91.42866026	100.327209	BH	2/22/2020 17:50
95.25495967	92.20545201	89.27663649	87.67291996	86.64960324	98.15854285	BH	2/22/2020 17:55
95.37164026	92.28476108	89.38336617	92.86686499	90.57711348	100.1225114	BH	2/22/2020 18:00
95.40201242	92.41907745	89.48850071	87.33396674	86.31292789	98.24395126	BH	2/22/2020 18:05
96.015064	92.36433707	89.5454284	87.79394002	87.26631892	98.60065081	BH	2/22/2020 18:10
95.53761214	92.43310034	89.48632565	88.29046028	89.14241868	99.02871888	BH	2/22/2020 18:15
95.37072106	92.50860522	89.42359905	87.18839807	86.36232362	98.20324058	BH	2/22/2020 18:20
105.6084052	116.2612365	106.9092343	101.7562247	105.687099	120.6285461	BH	2/22/2020 18:25
95.43208562	92.49678453	89.54222968	87.03203279	85.82545214	98.0687024	BH	2/22/2020 18:30
95.17430326	92.22847318	89.51249504	89.31847095	87.9446687	99.72514747	BH	2/22/2020 18:35
99.178055	103.9807243	90.82118566	92.36506079	96.81153113	107.2286757	BH	2/22/2020 18:40
95.80384644	93.93727475	89.5612794	88.00399213	87.54171406	99.52278053	BH	2/22/2020 18:45
95.47426499	92.35143213	89.56112898	90.9386323	90.90836575	100.6709295	BH	2/22/2020 18:50
95.39188534	92.32301688	89.35698192	88.31130795	88.49337638	98.80890035	BH	2/22/2020 18:55
95.32425445	92.33928298	89.58937038	88.08251709	86.99294436	98.92946136	BH	2/22/2020 19:00
95.24627796	92.2768981	89.78790137	91.01979762	90.96045569	100.8740711	BH	2/22/2020 19:05
95.19278749	92.28216717	89.47026442	91.22166996	90.15243807	99.76916707	BH	2/22/2020 19:10
95.49397899	92.32671523	90.26682687	89.82944836	90.89410466	100.6800789	BH	2/22/2020 19:15
95.49614602	92.42137688	89.74812883	89.14997533	90.54949102	100.3618561	BH	2/22/2020 19:20
95.4715671	92.73056691	91.25976005	89.88849103	92.46205379	102.2129784	BH	2/22/2020 19:25
96.15069097	93.36417797	89.96770452	96.15830883	95.45950153	103.3600737	BH	2/22/2020 19:30
97.57854123	96.83820633	91.59088508	95.33369458	101.6543011	113.124993	BH	2/22/2020 19:35
96.31930044	92.99602827	89.50513827	87.91600487	88.1296308	99.31570953	BH	2/22/2020 19:40
95.0517374	92.08488469	89.30269253	95.26379796	89.96232644	101.805367	BH	2/22/2020 19:45
95.27107238	92.28136795	89.40468638	87.5764826	86.35618048	98.26833776	BH	2/22/2020 19:50
95.11841831	92.07620869	89.20738949	88.52734835	86.82153202	98.34850525	BH	2/22/2020 19:55
95.1386939	92.12200521	89.28730365	86.80337329	86.13615618	97.94229423	BH	2/22/2020 20:00
98.08822407	93.89005915	89.43653989	92.87886256	91.96667948	101.7604992	BH	2/22/2020 20:05
95.49918207	92.78048465	89.50929585	90.38939437	87.33506692	99.44779782	BH	2/22/2020 20:10
95.74020993	93.95454713	90.27947949	90.03651324	91.72255517	101.0220025	BH	2/22/2020 20:15
95.21187796	92.43364391	89.60372964	88.4763978	90.05279917	100.4130411	BH	2/22/2020 20:20
95.54011323	92.8984522	92.53256091	92.62641787	90.60880598	101.7747738	BH	2/22/2020 20:25
95.03106045	92.02542615	89.98622503	89.1214877	87.02668244	99.07111879	BH	2/22/2020 20:30
95.57627111	92.42791704	94.0118689	90.24607225	88.80257995	101.5067062	BH	2/22/2020 20:35
95.11684997	92.12418067	89.95184595	91.76506536	88.50564964	100.0590213	BH	2/22/2020 20:40
95.4519953	98.06520731	104.3432527	91.84796237	91.83964689	109.7426741	BH	2/22/2020 20:45
103.2840312	105.4671747	93.4207593	94.8483498	93.78084458	104.4719871	BH	2/22/2020 20:50
95.21110639	92.21020927	90.85894997	91.43984018	90.73572845	100.6829188	BH	2/22/2020 20:55
95.37944176	97.96611277	95.48569376	99.19556175	90.97434003	106.9590498	BH	2/22/2020 21:00
95.19870468	92.29937039	89.54336492	95.61334588	89.23960578	101.0456768	BH	2/22/2020 21:05
95.1390454	92.33462692	91.52341726	88.93172078	89.58451014	100.5130168	BH	2/22/2020 21:10
95.26171089	93.73178557	90.73816634	90.69260186	88.27093984	102.6331276	BH	2/22/2020 21:15
95.24492338	92.43139219	90.94796054	89.29452036	90.9792824	101.5096866	BH	2/22/2020 21:20
95.20715315	92.61068957	93.38553476	94.05235668	93.3795579	103.4044028	BH	2/22/2020 21:25
95.33378978	92.33512136	89.40212379	87.00455425	86.43581501	98.22196251	BH	2/22/2020 21:30
95.22242633	92.49825609	90.45835074	92.01238854	91.16765698	101.6318294	BH	2/22/2020 21:35
95.2617751	92.29059557	93.30837158	91.11997304	90.31261261	101.7279581	BH	2/22/2020 21:40
95.6648028	92.82830308	89.79783313	90.49012431	92.07558288	101.306582	BH	2/22/2020 21:45
95.30979345	92.35797376	89.54488204	87.12741233	86.56481571	98.36962993	BH	2/22/2020 21:50
96.45812221	108.9202521	120.9099872	98.56899829	103.9700757	124.1858854	BH	2/22/2020 21:55
99.24094111	115.0017523	117.6070593	125.4046281	114.3013619	130.9705365	BH	2/22/2020 22:00
95.16171095	92.39696179	89.58016578	87.72582932	86.79126881	98.41808375	BH	2/22/2020 22:05
95.3297268	92.26890302	89.44405443	87.99518327	88.62274952	98.74229818	BH	2/22/2020 22:10
95.24766548	92.35383218	89.38269317	87.00650066	86.41620133	98.48461058	BH	2/22/2020 22:15
97.63592562	93.40865376	95.13983868	91.36804549	87.6535904	101.9998618	BH	2/22/2020 22:20
95.21357567	93.53121514	91.12096028	91.38331792	90.54431412	104.6797793	BH	2/22/2020 22:25
95.20880199	92.18461182	89.46566786	87.21930739	86.1418529	98.34130348	BH	2/22/2020 22:30
[truncated: 28,227 more rows]
